# Supplementary material for: Decoding pathogenesis factors involved in the progression of ATLL or HAM/TSP after infection by HTLV-1 through a systems virology study
Source: Virol J. 2021 Aug 26;18:175. doi: 10.1186/s12985-021-01643-8 (PMC8393454; doi:10.1186/s12985-021-01643-8)
Supplement: Supplementary file 1 — Additional file 1. List of the identified differential co-expressed modules in ACs, ATLL, and HAM/TSP. [file 12985_2021_1643_MOESM1_ESM.xlsx]

## Sheet: ACs
blue	Connected proteins (STRING)	brown	Connected proteins (STRING)	red	Connected proteins (STRING)
2020-03-01	ACO1	ABHD14B	APBB1IP	AACS	AACS
ACO1	ACTG1	ACBD6	ARG1	AARS	AARS
ACTG1	ACTR5	ANKRD13A	ATP6V0E2	ABCB1	ABCF1
ACTR5	ADRM1	ANKS1A	ATP6V1A	ABCF1	ACTL6A
ACVR1	AMPD3	APBB1IP	ATP6V1B2	ABHD14A	ADAM8
ADAP1	ANXA1	ARG1	CBL	ABHD5	ADCY4
ADIPOR2	AP1M1	ARHGAP9	CD79B	ABTB1	ADORA2A
ADRB2	APH1B	ARHGDIB	CDA	ACTL6A	AHSA1
ADRM1	APP	ASAP1	CDK2	ADAM8	AIP
ALS2CR11	CBLB	ATP6V0E2	CEACAM3	ADCK2	AK5
AMPD3	CCL5	ATP6V1A	CHUK	ADCY4	AKIRIN2
ANK3	CCR2	ATP6V1B2	CMTM2	ADORA2A	AKR1B1
ANKRD46	CD40LG	BANP	CMTM6	AHSA1	AKR7A2
ANKRD55	CD8B	BASP1	CPD	AIP	ALDH18A1
ANXA1	CDKN1B	BAZ1A	CRK	AK5	ALKBH7
AP1M1	CDKN2C	BAZ2B	CSE1L	AKIRIN2	ANAPC10
AP3M2	CKAP4	BCKDK	DPP7	AKR1B1	ANAPC5
APH1B	CLOCK	BEND2	EIF3H	AKR7A2	APEX1
APP	COPS5	BEST1	H1FX	ALCAM	APRT
AREG	CRBN	C20orf24	HDDC3	ALDH18A1	ARAP3
ARHGAP28	CTLA4	C2orf47	IGF2R	ALG9	ARHGAP19
ARHGEF11	CXCR3	C3orf38	IL10RB	ALKBH2	ARHGAP21
ARID5B	CYSLTR1	C3orf62	IL6R	ALKBH3	ARIH1
BARD1	EGR1	CBL	IRS2	ALKBH7	ARL1
BCAS1	ENTPD1	CCPG1	KIAA0319L	ANAPC10	ARL2
BCAS4	EPHA1	CD79B	KLRG1	ANAPC5	ARL2BP
BCL2L2	EPHB6	CDA	LCK	ANGEL1	ARSA
BCL9	FKBP5	CDK2	LSM2	ANTXR2	ARSG
BEX2	GBP2	CEACAM3	LTV1	ANXA6	ATP1A1
BEX4	GRAP2	CECR6	MAP2K4	APBA2	ATP5C1
BHMT	GZMA	CHIC2	MAPK1	APEX1	ATP5F1
C12orf76	HIST1H4L	CHUK	MED10	APOBEC3F	ATP5H
C14orf2	HSD17B4	CMTM2	MRPL14	APRT	ATP5L
C1orf162	KDM1A	CMTM6	MRPL18	ARAP3	ATP5O
CACNA2D4	KDM5B	CPD	MRPL34	ARHGAP19	AURKB
CAMK2N1	KLRB1	CRISPLD2	MRPL36	ARHGAP21	AXIN2
CAPN5	LAIR1	CRK	MRPL55	ARID3A	B2M
CBLB	LPAR6	CSE1L	MRPS18B	ARIH1	BAG3
CCDC112	MGAM	CSNK2A2	MRPS24	ARL1	BBS2
CCL5	MGAT4A	DENND3	MYC	ARL2	BCAT2
CCR2	MYL12B	DHTKD1	NOTCH1	ARL2BP	BCKDHA
CD200R1	NR3C2	DNTTIP1	NT5C2	ARPC5L	BCL9L
CD226	NRIP1	DPP7	NUDCD2	ARSA	BET1
CD40LG	NT5E	DYSF	NUP214	ARSG	BLZF1
CD6	PMCH	EBPL	NXF1	ARV1	BRIX1
CD8B	PSEN2	ECE1	NXT1	ATAD1	C19orf70
CDKN1B	PUM1	EIF3H	PAK2	ATG16L2	C1QBP
CDKN2C	RNF144B	ELOVL5	PEBP1	ATG2A	C7orf43
CEBPE	RORC	FAM136A	PGLYRP1	ATP1A1	CANT1
CFP	SLC40A1	FAM159A	PLAUR	ATP5C1	CAPZA2
CHD7	SMARCC1	FAM53C	POLE4	ATP5F1	CASC3
CKAP4	TPD52	FAR2	POU2AF1	ATP5H	CCDC115
CLEC2B	UBE2E3	FARS2	PXN	ATP5L	CCDC86
CLOCK	VTN	FFAR2	RAD51C	ATP5O	CCNC
CMTM8	ZDHHC2	FKBP11	RAF1	AURKB	CCND2
CNTLN		FRAT1	REPS2	AXIN2	CCNH
COPA		FRAT2	RFC4	B2M	CCNI
COPS5		FUNDC1	RPL37A	B4GALT4	CCR7
COX10		GK	RPS17	B4GALT5	CCT2
COX7A2		H1FX	RPS9	B4GALT7	CCT3
CRBN		H3F3A	RRP12	BAG3	CCT7
CTLA4		HAL	RXRA	BBS2	CCT8
CXCR3		HDDC3	SLA	BCAT2	CD22
CXorf57		HECW2	SNRPA1	BCDIN3D	CD24
CYP2U1		HSDL2	SNUPN	BCKDHA	CD244
CYSLTR1		HSPBAP1	STAT3	BCL3	CD247
DENND5A		IGF2R	SYK	BCL9L	CD248
DOK5		IKBIP		BEND5	CD27
DOPEY2		IL10RB		BET1	CD3D
DPEP2		IL6R		BLZF1	CD3E
DPP9		INTS12		BNIP3	CD40
EGR1		IRS2		BOD1	CD48
ENPP4		ITM2A		BRIX1	CD69
ENTPD1		KCTD20		BTLA	CD79A
EPHA1		KIAA0232		BTNL8	CD93
EPHB6		KIAA0319L		BZW2	CDC23
FABP12		KIAA1429		C10orf54	CDK4
FAM117B		KLRG1		C12orf29	CDK6
FAM124B		LCK		C12orf45	CDK9
FAM134B		LCP1		C12orf57	CHCHD4
FAM173A		LETMD1		C14orf159	CHMP1A
FAM184A		LMOD3		C19orf70	CHMP1B
FAM26F		LONRF1		C1orf109	CHMP4A
FAM46A		LSM2		C1orf123	CHMP7
FAM65A		LTV1		C1QBP	CKS1B
FAM89A		MAP2K4		C1RL	CLNS1A
FBXO34		MAPK1		C7orf43	CLPP
FCGRT		MBOAT7		C8orf33	COG2
FCRL3		MED10		CANT1	COIL
FGGY		MEGF9		CAPZA2	COMMD7
FHL3		METTL5		CASC3	COPS4
FKBP5		MORC2		CCDC106	COPZ1
FNIP2		MRPL14		CCDC115	COX4I1
FSCN1		MRPL18		CCDC12	COX6C
FXR2		MRPL34		CCDC25	COX7C
GAB3		MRPL36		CCDC28B	CPPED1
GADD45G		MRPL55		CCDC59	CR2
GBP2		MRPS18B		CCDC86	CREB1
GLTP		MRPS24		CCHCR1	CSAD
GMDS		MTUS1		CCNC	CSNK1D
GRAMD4		MXD1		CCND2	CTBP1
GRAP2		MYC		CCNH	CTNNA1
GSTP1		NADK		CCNI	CTNNBL1
GZMA		NBEAL2		CCR7	CTSA
HBB		NDEL1		CCT2	CTSZ
HES7		NDUFA10		CCT3	CUEDC2
HIST1H4L		NDUFA12		CCT7	CUL4A
HKDC1		NOTCH1		CCT8	CWF19L2
HPSE		NT5C2		CD22	CXCR5
HSD17B4		NUDCD2		CD24	DAPP1
IFI44		NUP214		CD244	DARS
IL4R		NXF1		CD247	DDX18
ING2		NXT1		CD248	DDX47
INPP5F		OSBPL11		CD27	DET1
KANK1		OSGEPL1		CD3D	DGUOK
KCNQ1		P2RY13		CD3E	DIABLO
KDM1A		PAFAH2		CD40	DKC1
KDM5B		PAK2		CD48	DMAP1
KLRB1		PANX2		CD69	DNAJA3
KRT28		PDCD5		CD79A	DNAJB6
LAIR1		PEBP1		CD93	DNAJB9
LIMS2		PGLYRP1		CD96	DNAJC8
LPAR6		PGM2		CDC23	DNAJC9
LPIN2		PHB2		CDK4	DPH5
LYRM5		PHF10		CDK6	DRG1
MARCKSL1		PISD		CDK9	DUSP12
MCOLN2		PLAGL1		CDKN2AIP	DYNC1I2
MDFIC		PLAUR		CDR2	E2F5
MGAM		POLE4		CECR5	EAF2
MGAT4A		POLR3GL		CELA1	EBNA1BP2
MID2		POU2AF1		CENPB	ECHS1
MRPL35		PPP1R3D		CHCHD4	EDF1
MS4A1		PRRG4		CHFR	EEF1B2
MTMR14		PXN		CHMP1A	EIF1
MYL12B		PYGL		CHMP1B	EIF2AK4
NAALADL1		RAB24		CHMP4A	EIF3D
NACC2		RAB31		CHMP7	EIF3E
NCALD		RAB33A		CHSY1	EIF3G
NCEH1		RAD51C		CKLF	EIF3K
NELL2		RAF1		CKS1B	EIF3L
NIN		RALB		CLNS1A	EIF3M
NME4		REPS2		CLPP	EIF4A2
NPC1		RFC4		CLUAP1	EIF4B
NR3C2		RNF113A		CNPY2	EIF4EBP2
NRIP1		RNF149		COG2	ELL
NT5E		RNF219		COIL	ELL2
NUAK2		RNF24		COMMD7	ELL3
NUCB2		RNFT2		COPS4	EMG1
OMP		RNGTT		COPZ1	ENOPH1
OOEP		RNMT		COQ10A	EPRS
OXR1		ROPN1L		COQ10B	ESD
PARM1		RP9		COQ3	ETS2
PCSK7		RPL37A		COQ5	EXOSC2
PHGDH		RPS17		CORO1C	EXOSC3
PLAG1		RPS9		COX16	EXOSC5
PLCL1		RRP12		COX4I1	FAM45A
PLD6		RTN3		COX6C	FAM49B
PLEKHO1		RWDD2A		COX7C	FASN
PLXNC1		RXRA		CPPED1	FBL
PMAIP1		S100A11		CR2	FBXL20
PMCH		SEPW1		CREB1	FBXO31
PPP2R2B		SLA		CSAD	FCHO2
PRDX3		SLC25A23		CSNK1D	FERMT3
PSEN2		SLC25A44		CTBP1	FH
PTGER4		SLC35E1		CTNNA1	FHIT
PUM1		SLC45A4		CTNNBL1	FLII
RAB34		SMYD3		CTSA	G3BP1
RBMS1		SNRPA1		CTSZ	GCA
RCBTB2		SNUPN		CUEDC2	GCDH
RGS18		SNX27		CUL4A	GEMIN4
RHBDD2		SPAG7		CWF19L2	GEMIN6
RNF144A		SPPL2A		CXCR5	GLO1
RNF144B		SQLE		CXorf21	GLRX2
RORC		SRGN		CYB5D1	GNG7
RRAS2		SSH2		CYB5R4	GNPDA1
RRBP1		ST8SIA4		CYP26A1	GORASP2
S100Z		STAT3		DACT1	GOT1
SCN2A		STK3		DAPP1	GPN1
SESTD1		STX8		DARS	GPR18
SHMT2		SYK		DCTD	GPS1
SLAIN1		TAGLN2		DDX1	GPX7
SLC10A1		TALDO1		DDX18	GRPEL1
SLC16A5		TGFA		DDX47	GRPEL2
SLC16A6		THOC5		DENND1A	GSK3B
SLC22A23		TM6SF1		DENND2D	H2AFY2
SLC30A4		TMCO3		DET1	HACL1
SLC31A2		TMEM147		DGUOK	HADH
SLC35A1		TMEM5		DIABLO	HAUS2
SLC40A1		TPM4		DKC1	HCST
SLC7A6		TRAF3IP3		DLL1	HDAC1
SLC9A7		TRIAP1		DMAP1	HEATR1
SMARCC1		TRIM25		DNAJA3	HGS
SNN		TRIM47		DNAJB6	HIBADH
SNTB1		TRIP12		DNAJB9	HINT1
SORCS3		UQCRQ		DNAJC17	HK3
SPG20		USP15		DNAJC8	HLA-DOA
SPINT2		USP32		DNAJC9	HMGN1
SPRY1		VAMP2		DOCK10	HNRNPA0
SRRT		WBP1		DOLPP1	HSD17B10
SSBP2		XPO6		DPH5	HSD17B7
ST7		YEATS4		DPP4	HSD17B8
STAM		ZDHHC18		DRAM2	HSP90AB1
STAT4		ZNF428		DRG1	HSP90B1
SYNM		ZNF581		DUSP1	HSPA8
TBC1D4		ZNF786		DUSP12	HSPE1
TBC1D9		ZNFX1		DYNC1I2	HSPH1
TC2N		ZSWIM6		DYRK4	IARS2
TCEA3				E2F5	ICAM3
TCERG1L				EAF2	ICOS
TGFBR2				EBNA1BP2	IDH3B
TGIF1				ECHS1	IK
TLL1				EDF1	IKBKG
TM4SF5				EEF1B2	ILF2
TMBIM6				EFHD2	ILVBL
TMEM62				EI24	IMP3
TMEM71				EIF1	IMPDH2
TMEM9				EIF2AK4	INTS10
TNFAIP8L2				EIF3D	IQGAP1
TPD52				EIF3E	IRAK3
TRAK1				EIF3G	ITGAM
TTC39C				EIF3K	ITGB2
TWIST1				EIF3L	ITGB7
TWSG1				EIF3M	ITK
UBASH3B				EIF4A2	ITPR1
UBE2E3				EIF4B	KARS
UTRN				EIF4EBP2	KIAA0391
VIPR1				ELL	KIF1B
VTN				ELL2	KIF20B
ZDHHC2				ELL3	KLHL20
ZMIZ2				EMG1	KLHL3
ZNF419				ENOPH1	KLRC1
ZNF585A				EPRS	LAGE3
ZRANB2				ESD	LAMP2
				ETS2	LARS
				ETV6	LAS1L
				EVI5L	LAT2
				EXOSC2	LCMT1
				EXOSC3	LDHB
				EXOSC5	LEF1
				FAM102A	LILRB1
				FAM160B1	LILRB3
				FAM171A1	LIMA1
				FAM3C	LIPT1
				FAM45A	LRG1
				FAM49B	LRRFIP1
				FAM65B	LSM4
				FASN	LSM5
				FBL	LSM7
				FBXL20	LTA
				FBXO31	LTB
				FBXO38	LZTFL1
				FCHO2	MAN1C1
				FERMT3	MAN2A2
				FH	MAP3K5
				FHIT	MAP4K1
				FLII	MAPRE2
				FLT3LG	MBIP
				FMNL1	MCM3
				FN3KRP	MDH1
				FNTA	MIF
				FUBP3	MLKL
				FURIN	MNDA
				G3BP1	MORF4L2
				GALNT3	MOSPD2
				GCA	MPP6
				GCDH	MPV17
				GDE1	MRFAP1L1
				GEMIN4	MRPL20
				GEMIN6	MRPL22
				GIMAP2	MRPL24
				GIMAP5	MRPL33
				GIMAP7	MRPL45
				GLIPR2	MRPL46
				GLO1	MRPL48
				GLRX2	MRPL51
				GNG7	MRPL9
				GNPDA1	MRPS11
				GORASP2	MRPS21
				GOT1	MRPS26
				GPA33	MRPS27
				GPN1	MRPS30
				GPR18	MRPS31
				GPR89B	MRPS35
				GPS1	MRPS9
				GPX7	MTX1
				GRAMD1C	MYD88
				GRPEL1	MYO1F
				GRPEL2	NARS
				GSK3B	NCF2
				GTPBP6	NCF4
				GZMK	NDE1
				GZMM	NDUFA13
				H2AFY2	NDUFA8
				HACL1	NDUFA9
				HADH	NDUFAF2
				HAUS2	NDUFAF4
				HAX1	NDUFB11
				HCG27	NDUFB2
				HCST	NDUFB7
				HDAC1	NDUFB8
				HEATR1	NDUFC2
				HGS	NDUFS3
				HIBADH	NDUFS4
				HIC2	NDUFS5
				HINT1	NDUFS7
				HK3	NDUFS8
				HLA-DOA	NDUFV1
				HLX	NECAP2
				HMGN1	NHP2
				HNRNPA0	NIT2
				HSD17B10	NLRP1
				HSD17B7	NOB1
				HSD17B8	NOL11
				HSH2D	NOL7
				HSP90AB1	NOP16
				HSP90B1	NSA2
				HSPA8	NSMCE2
				HSPE1	NUBPL
				HSPH1	NUP133
				HYLS1	NUP37
				IARS2	NUP88
				ICAM3	OGG1
				ICOS	OXA1L
				IDH3B	OXCT1
				IDS	PAAF1
				IFFO1	PAN3
				IFITM2	PARK7
				IGBP1	PARP1
				IGSF6	PDHB
				IK	PDIA4
				IKBKG	PELI1
				IL23A	PEPD
				ILF2	PFDN1
				ILVBL	PFKFB3
				IMP3	PFKFB4
				IMPDH2	PGRMC2
				INPP4B	PHB
				INTS10	PHF20L1
				IQGAP1	PLCB2
				IRAK3	PLCG1
				ITGAM	PLCG2
				ITGB2	PNOC
				ITGB7	POLE3
				ITK	POLR1E
				ITPK1	POLR2G
				ITPR1	POLRMT
				IVNS1ABP	POP5
				KARS	PPA1
				KIAA0391	PPAN
				KIAA0556	PPAT
				KIF1B	PPIH
				KIF20B	PPIL1
				KLF6	PPP1R15A
				KLF9	PPP1R2
				KLHL20	PPP2R1A
				KLHL3	PPP3CC
				KLRC1	PPP4R1
				KRT10	PPRC1
				KRTCAP2	PREX1
				LAGE3	PRIM1
				LAMP2	PRKCB
				LANCL1	PRKCQ
				LARS	PRPS1
				LAS1L	PRPS2
				LAT2	PSMA5
				LCMT1	PSMB5
				LDHB	PSMB7
				LEF1	PSMC2
				LEPROTL1	PSMD7
				LILRB1	PSMG2
				LILRB3	PTGER3
				LIMA1	PWP1
				LIME1	PYCARD
				LIMK2	QDPR
				LIPT1	RAB2A
				LPP	RALA
				LRG1	RAN
				LRP10	RBM14
				LRRFIP1	RBM28
				LRRN3	RBMX
				LSM4	RGL2
				LSM5	RHOG
				LSM7	RHOQ
				LTA	RING1
				LTB	RIOK2
				LZTFL1	RIPK3
				MAN1C1	RNF19B
				MAN2A2	RNF4
				MAP3K5	ROMO1
				MAP4K1	RPA2
				MAPRE2	RPAIN
				MAST3	RPF2
				MBIP	RPL10A
				MBP	RPL13A
				MCM3	RPL14
				MDH1	RPL15
				METAP1	RPL17
				METRN	RPL19
				MFNG	RPL22
				MICALCL	RPL23
				MIF	RPL23A
				MITD1	RPL26L1
				MKNK2	RPL29
				MLKL	RPL30
				MMP28	RPL32
				MNDA	RPL34
				MORF4L2	RPL35
				MOSPD2	RPL4
				MPP6	RPL5
				MPV17	RPL6
				MRFAP1L1	RPL9
				MRPL20	RPP21
				MRPL22	RPP40
				MRPL24	RPS13
				MRPL33	RPS14
				MRPL45	RPS24
				MRPL46	RPS4X
				MRPL48	RPS5
				MRPL51	RPS7
				MRPL9	RRP15
				MRPS11	RRS1
				MRPS21	RSL1D1
				MRPS26	RSL24D1
				MRPS27	RSPH3
				MRPS30	SAE1
				MRPS31	SAP18
				MRPS35	SAT1
				MRPS9	SCOC
				MTX1	SDAD1
				MUM1	SDF2L1
				MVP	SEC61A1
				MYD88	SEH1L
				MYO1F	SEPHS1
				NAB1	SERBP1
				NARS	SET
				NAT9	SETD1A
				NCF2	SF3B5
				NCF4	SIGIRR
				NCOA4	SIN3B
				NDE1	SIRT4
				NDUFA13	SIVA1
				NDUFA8	SKIV2L2
				NDUFA9	SLAMF1
				NDUFAF2	SLAMF6
				NDUFAF4	SLC25A4
				NDUFB11	SLC2A3
				NDUFB2	SMARCAL1
				NDUFB7	SNRPB
				NDUFB8	SNRPC
				NDUFC2	SNRPF
				NDUFS3	SOD1
				NDUFS4	SP100
				NDUFS5	SPAG9
				NDUFS7	SPCS1
				NDUFS8	SPOPL
				NDUFV1	SRM
				NECAP2	SRP14
				NHP2	SRP72
				NIT2	SRP9
				NLRP1	SRPRB
				NMT1	SRXN1
				NOB1	SSBP1
				NOL11	SSR4
				NOL7	STRA13
				NOP16	SUPT16H
				NOSIP	SYNCRIP
				NR2C2AP	TACC3
				NSA2	TADA1
				NSMAF	TAF6L
				NSMCE2	TAGAP
				NUBPL	TBC1D14
				NUP133	TBCA
				NUP37	TCF7
				NUP88	TEX10
				OCIAD2	TFB2M
				OGG1	THNSL1
				OSBPL8	TIMM9
				OXA1L	TLE2
				OXCT1	TLR4
				OXNAD1	TLR6
				PAAF1	TMED3
				PAFAH1B3	TMEM126A
				PAN3	TMEM126B
				PARK7	TMEM177
				PARL	TMEM43
				PARP1	TNFRSF1B
				PARP11	TNIP1
				PDCD2	TOM1
				PDCD2L	TOMM22
				PDHB	TOMM40
				PDIA4	TOMM7
				PELI1	TRAPPC2L
				PEPD	TRAPPC5
				PEX11B	TRAPPC6A
				PFDN1	TRIB2
				PFKFB3	TRMT112
				PFKFB4	TTC27
				PGRMC2	TTC4
				PHB	TUBB
				PHF20L1	TUFM
				PIGB	TUT1
				PIGC	TYSND1
				PIGK	UBAC2
				PITPNM2	UBE2N
				PLCB2	UBR2
				PLCG1	UPF3B
				PLCG2	UTP14A
				PLEKHB1	WDR12
				PLXDC2	WDR36
				PMVK	WDR61
				PNOC	WFS1
				PNPO	WSB1
				POGK	XBP1
				POLE3	XRCC6
				POLR1E	ZCCHC6
				POLR2G	ZFYVE16
				POLRMT	ZW10
				POP5
				PPA1
				PPAN
				PPAT
				PPIH
				PPIL1
				PPP1R15A
				PPP1R2
				PPP2R1A
				PPP3CC
				PPP4R1
				PPRC1
				PREX1
				PRIM1
				PRKCB
				PRKCQ
				PRM2
				PRPS1
				PRPS2
				PRRC1
				PSMA5
				PSMB5
				PSMB7
				PSMC2
				PSMD7
				PSMG2
				PTDSS1
				PTGER3
				PTPRCAP
				PTPRO
				PTTG1IP
				PVRIG
				PWP1
				PYCARD
				QDPR
				RAB11FIP1
				RAB2A
				RALA
				RAN
				RAX2
				RBM12
				RBM14
				RBM28
				RBMX
				RDH14
				RECK
				REM2
				RFTN1
				RGL2
				RGS2
				RHBDF2
				RHOG
				RHOQ
				RING1
				RIOK2
				RIPK3
				RNF19B
				RNF4
				ROMO1
				RPA2
				RPAIN
				RPF2
				RPL10A
				RPL13A
				RPL14
				RPL15
				RPL17
				RPL19
				RPL22
				RPL23
				RPL23A
				RPL26L1
				RPL29
				RPL30
				RPL32
				RPL34
				RPL35
				RPL4
				RPL5
				RPL6
				RPL9
				RPP21
				RPP40
				RPS13
				RPS14
				RPS24
				RPS4X
				RPS5
				RPS7
				RPUSD2
				RRP15
				RRS1
				RSL1D1
				RSL24D1
				RSPH3
				SAE1
				SAP18
				SAT1
				SCOC
				SDAD1
				SDF2L1
				SEC14L1
				SEC61A1
				SEH1L
				SEL1L3
				SEPHS1
				SERBP1
				SERGEF
				SESN1
				SET
				SETD1A
				SETMAR
				SF3B5
				SHPK
				SIGIRR
				SIN3B
				SIRT4
				SIVA1
				SKAP2
				SKIV2L2
				SLAMF1
				SLAMF6
				SLC12A9
				SLC16A10
				SLC25A4
				SLC2A3
				SLC36A1
				SMAGP
				SMARCAL1
				SMCHD1
				SNAP47
				SNRPB
				SNRPC
				SNRPF
				SOD1
				SOX8
				SP100
				SPAG9
				SPCS1
				SPIB
				SPNS3
				SPOPL
				SRM
				SRP14
				SRP72
				SRP9
				SRPRB
				SRXN1
				SSBP1
				SSR4
				ST3GAL4
				ST3GAL5
				STRA13
				STX11
				STXBP2
				SUCLG2
				SUPT16H
				SUSD3
				SYNCRIP
				TACC3
				TADA1
				TAF6L
				TAGAP
				TBC1D14
				TBCA
				TCEAL8
				TCF7
				TCIRG1
				TEX10
				TFB2M
				THNSL1
				TIGD5
				TIMM9
				TLE2
				TLR4
				TLR6
				TMED3
				TMEM101
				TMEM109
				TMEM120A
				TMEM126A
				TMEM126B
				TMEM134
				TMEM140
				TMEM154
				TMEM156
				TMEM177
				TMEM18
				TMEM204
				TMEM208
				TMEM41A
				TMEM41B
				TMEM42
				TMEM43
				TMEM55A
				TMIGD2
				TMUB2
				TMX2
				TMX4
				TNFRSF1B
				TNIP1
				TOM1
				TOMM22
				TOMM40
				TOMM7
				TRAPPC2L
				TRAPPC5
				TRAPPC6A
				TRIB2
				TRIM44
				TRMT112
				TRMT61B
				TSEN15
				TSEN2
				TSHZ3
				TSPAN3
				TSPYL5
				TSSC1
				TTC27
				TTC4
				TUBB
				TUFM
				TUT1
				TYK2
				TYSND1
				UBAC2
				UBE2N
				UBR2
				UFC1
				UFSP2
				UPF3B
				UTP14A
				WDR12
				WDR13
				WDR36
				WDR54
				WDR61
				WFS1
				WIPI1
				WSB1
				XBP1
				XRCC6
				YIPF3
				YPEL3
				ZBED5
				ZBTB17
				ZBTB33
				ZBTB4
				ZCCHC6
				ZFAND1
				ZFAND3
				ZFAND5
				ZFP82
				ZFYVE16
				ZIK1
				ZMIZ1
				ZNF10
				ZNF17
				ZNF207
				ZNF22
				ZNF239
				ZNF256
				ZNF263
				ZNF277
				ZNF329
				ZNF341
				ZNF395
				ZNF480
				ZNF512
				ZNF540
				ZNF671
				ZNF792
				ZNF827
				ZNHIT3
				ZNHIT6
				ZSCAN18
				ZW10

## Sheet: ATLL
pink	Connected proteins (STRING)	purple	Connected proteins (STRING)
AANAT	RPL23	ADAP2	LY86
ABCA9	RPL14	ALDH2	TLR4
ABHD14A	PER2	ARHGEF10L	SERPINA1
ABHD3	CRY1	ASGR2	CST3
ABO	MRPS16	C19orf38	LILRB2
ACAN	MRPS9	CATSPER1	SLC11A1
ACBD7	CRY2	CCDC88A	DSE
ACOT13	NDUFB8	CD1D	VCAN
ACOT9	NDUFS7	CD33	TYROBP
ACSM5	NDUFS8	CD68	FCAR
ACTA2	LSM4	CFD	CD33
ACTB	LSM2	CLEC4A	CFD
ACTG1	RPL9	CLEC4G	PTX3
ACTN4	RPL5	CLMN	QPCT
ADAM33	MRPL9	CPVL	NLRP3
ADAMTS19	EIF3E	CST3	CD1D
ADAP1	EIF3D	CST5	CD68
ADCK2	RPL7	CSTA	PECAM1
AGBL1	RPS6KA1	DSE	FCN1
AGXT	MAPK1	EMILIN2	IFI30
AHSA2	RPS7	FAM198B	CLEC4A
AIFM1	RPS4X	FCAR
AIP	EIF3F	FCGRT
AKNAD1	EIF3I	FCN1
ALDH3A1	NDUFV1	GLT1D1
ALDOA	NDUFA10	IFI30
ALG8	EIF3M	JDP2
AMN	PSMC3	KCTD12
AMOTL1	PSMB5	KIF13A
ANKRD12	SEC61A1	LILRA5
ANKRD33	MRPS2	LILRB2
ANKS1A	NSA2	LMO2
AP1G1	RSL24D1	LRP1
AP3M2	SNRNP200	LST1
APBB1IP	SNRNP40	LY86
APEH	RPF2	MAFB
APRT	LAS1L	MARCO
ARAP3	PELP1	MPEG1
ARFGEF2	ATP5A1	MRAS
ARFIP1	ATP5J2	MTHFR
ARHGAP27	PSMB9	NACC2
ARID5A	PSMB10	NLRP3
ARPC5L	EBNA1BP2	P2RY2
ARSA	PRPF19	PECAM1
ARSG	SF3A3	PLA2G7
ARTN	SF3A2	PLXNB2
AS3MT	MRTO4	PTX3
ASB16	SNRPA	QPCT
ASTL	NOP14	RAB20
ATAD3C	IMP4	RBP7
ATG2A	DHX8	SCPEP1
ATIC	HSPA1A	SERPINA1
ATP5A1	HSP90AB1	SLC11A1
ATP5J2	POLD1	SLC15A3
ATRNL1	POLD4	SLC8A1
ATXN1	DDOST	SLITRK4
BAG3	MRPS30	SULF2
BCAM	MRPL34	TGFBI
BCAT2	HNRNPR	TLR4
BCKDHB	RBMX	TNNT1
BCL7B	UQCRFS1	TSPAN4
BHLHA15	MRPL52	TYROBP
BHLHE23	FEN1	VCAN
BIN1	MRPS27	ZNF629
BMP10	CTNNBL1
BRAP	PATL1
BTBD9	RBM28
C10orf53	PSMD5
C10orf82	MRPS24
C11orf42	MORF4L2
C11orf49	DMAP1
C15orf59	GRIN2A
C16orf89	GRIN1
C17orf62	POLA1
C19orf44	STRAP
C1orf158	DDX20
C1orf229	SDHA
C1orf50	ACTG1
C1orf52	ACTB
C1QBP	NUP98
C1RL	RANBP2
C20orf141	EEF1B2
C21orf59	ITGAM
C2CD4A	THY1
C2orf54	ATIC
C2orf82	MTHFD1
C7orf43	SEC24B
C9orf163	SAR1A
CACNA1E	SRP68
CACNA2D1	NCF4
CADM3	RAC2
CALR	RGS14
CBR4	GNAI2
CCDC115	TOMM40
CCDC12	TIMM9
CCDC47	GRPEL2
CCDC86	HSPA9
CCDC93	BAG3
CCL16	TRIO
CCL24	DHFR
CCNC	IQGAP1
CCR3	SYNJ1
CD27	SNAP91
CD3E	GIPR
CDC42EP1	GCG
CDC42EP5	UST
CDCA7	CHST7
CDK5R2	HNRNPD
CDKN2AIP	ARTN
CEBPA	GFRA4
CHCHD10	GRIN2D
CHD1	APRT
CHGA	FZD9
CHMP7	WNT3A
CHN2	VPS36
CHRNA4	STAM
CHST13	WBSCR22
CHST7	BCAT2
CLCN1	BCKDHB
CLDN19	GTF2H1
CLDN3	POLR2I
CLIC1	CHST13
CLPP	GRIN3A
CLPS	GSPT2
CNOT6L	CCR3
CNTN6	CCL24
COG4	XRCC3
COL16A1	RAD50
COL27A1	RET
COMP	LCMT1
COPS6	PPP2R1A
CORO7	NR3C1
COX15	BIN1
CREB3L1	AIP
CREB3L4	MKS1
CREM	SDCCAG8
CRHR1	OAZ1
CRHR2	MAPK8
CRY1	PPP1CB
CRY2	CCNC
CRYAA	MED26
CRYBA2	HCRT
CSE1L	GHSR
CST7	RBCK1
CTNNBL1	UBE2L6
CTRB2	RPS6KB1
CTXN1	NPFF
CYP4F2	KISS1R
DARS	ITPA
DCTD	RGS4
DDOST	ERF
DDRGK1	GNRH2
DDX10	NDOR1
DDX20	GPC3
DGUOK	NDST2
DHFR	DDX10
DHH	GPC1
DHODH	UBE2N
DHTKD1	SYT11
DHX8	CHN2
DMAP1	ALDOA
DMWD	ACTN4
DNAJC9	WDTC1
DNASE1	COPS6
DPY19L1	SMARCB1
DRG2	SEC22C
DTNA	PAK4
DTYMK	NOL11
DUSP15	PPP1R16B
DUSP19	MAPKAPK2
DYNLL2	EZR
EBNA1BP2	FLNB
EEF1B2	AHSA2
EFHD2	DYNLL2
EI24	NUDC
EIF3D	CCL16
EIF3E	ARHGAP27
EIF3F	CRHR1
EIF3I	NECAP2
EIF3M	PPIL4
ELF4	DHTKD1
EMILIN1	CDCA7
EMILIN3	NASP
EMX1	FGF1
EN2	CEBPA
ENOX2	TRIB1
EPHX3	FGF3
ERF	MAN1A1
ESRP2	COG4
EVL	PRKCQ
EVPL	RUNX3
EVX1	LEF1
EXOC3L2	PPP3CB
EYA1	YWHAH
EZR	CHMP7
FAM101A	ALG8
FAM102A	ARAP3
FAM111A	BCL7B
FAM117B	KRTCAP2
FAM131C	COL16A1
FAM181A	COL27A1
FAM3C	TAAR2
FAM47C	AP1G1
FAM49B	M6PR
FBLN1	CD3E
FBXO21	CRHR2
FEN1	LPAR5
FGF1	TACR2
FGF3	TAAR5
FGL2	ARSG
FHL2	ARSA
FIG4	NCAPD2
FKBP3	ITPK1
FLII	RCHY1
FLNB	NPY2R
FN3KRP	PFDN6
FOLR1	GPR150
FOXB1	FHL2
FOXC2	NOL7
FOXE1	XCR1
FOXE3	NEGR1
FOXH1	FZR1
FOXK2	SSTR3
FOXS1	GALR3
FRMD1	PTH2
FRMD8	ASB16
FTHL17	OXER1
FZD9	SLC2A8
FZR1	MYH14
GABPB2	IL1RAPL1
GALK1	LHB
GALR3	HRH2
GCG	DGUOK
GDF3	RING1
GFRA4	CHCHD10
GHSR	RLN2
GIPR	METTL7A
GJC2	PIP4K2B
GJD3	TMEM55B
GLRA2	APBB1IP
GLTPD2	PLAC8
GMEB2	RNMT
GNAI2	RTN4RL2
GNRH2	CCDC115
GPC1	WTAP
GPC3	COX15
GPN1	DHH
GPR12	FAM49B
GPR150	EVL
GPR153	RNF220
GPR156	ITGA10
GPR78	FBXO21
GPX5	KBTBD7
GRIK5	TEAD3
GRIN1	LTB4R2
GRIN2A	FOLR1
GRIN2D	TGFA
GRIN3A	REEP2
GRPEL2	OR11A1
GSPT2	HIF3A
GTF2H1	OR5H1
GTPBP1	HLA-DOA
GYS1	PRKAG3
H1FNT	ESRP2
HAGHL	PHF20
HCN2	VWA1
HCN4	OR4D2
HCRT	EYA1
HDHD2	OR2W1
HEXDC	OR5V1
HGFAC	NTHL1
HIF3A	TSR2
HIRIP3	TECR
HLA-DOA	CCDC12
HMGA2	LMTK2
HMX2	CLPP
HNRNPD	SIX5
HNRNPR	DHODH
HPGD	REXO4
HRH2	TTC27
HSD17B1	MOS
HSD17B10	C1QBP
HSP90AB1	CCDC86
HSPA1A	SPATA2L
HSPA9	PDSS2
HYAL4	AIFM1
IFFO1	NEUROG3
IFITM5	PLEKHJ1
IGSF10	ZFYVE19
IKZF2	PRLH
IL1RAPL1	GYS1
IL27RA	SIRT5
IL7	AP3M2
IMP4	LDHAL6A
IQGAP1	SLC5A2
IRX4	SLC6A2
ISOC2	DNAJC9
ITGA10	STAU1
ITGAM	TMEM114
ITPA	TRIM3
ITPK1	CALR
IVNS1ABP	SLC25A11
JOSD1	GPN1
KBTBD7	SNAP47
KCNC3	ARPC5L
KCND3	DNASE1
KCTD5	GABPB2
KIAA1804	ARFIP1
KISS1R	METAP2
KLK14	T
KLRG2	TRPC6
KRT10	NEUROG1
KRT15	OCIAD2
KRT26	CHGA
KRT3	GLRA2
KRT81	MBIP
KRT85	MYOD1
KRTAP10-10	PMAIP1
KRTAP12-2	CHD1
KRTAP4-7	EXOC3L2
KRTAP4-8
KRTCAP2
LAS1L
LCE1A
LCE1D
LCE3E
LCE5A
LCMT1
LCN6
LDHAL6A
LECT2
LEF1
LGI3
LHB
LHX3
LMF1
LMO4
LMTK2
LOC100130264
LOC153811
LOC284933
LOC389033
LPAR5
LRP3
LRRC27
LRRN2
LSM2
LSM4
LTB4R2
M6PR
MAFA
MAGEB18
MAGED4B
MAMSTR
MAN1A1
MAP3K2
MAPK1
MAPK8
MAPKAPK2
MAST3
MBIP
MED26
METAP2
METTL7A
MEX3D
MFAP5
MFSD10
MGST2
MIF
MKS1
MLPH
MMACHC
MMP17
MMP28
MOG
MOGAT3
MORF4L2
MOS
MRPL34
MRPL52
MRPL9
MRPS16
MRPS2
MRPS24
MRPS27
MRPS30
MRPS9
MRTO4
MTCH1
MTHFD1
MTMR6
MVP
MYCBP
MYH14
MYOD1
MYOF
MYPOP
NAB1
NARS2
NASP
NCAPD2
NCF4
NDOR1
NDST2
NDUFA10
NDUFB8
NDUFS7
NDUFS8
NDUFV1
NECAP2
NEGR1
NETO2
NEUROG1
NEUROG3
NIPAL3
NKAPL
NKX1-2
NMT1
NOL11
NOL7
NOP14
NPFF
NPL
NPY2R
NR1H3
NR2C2AP
NR3C1
NSA2
NSDHL
NTHL1
NUDC
NUDT22
NUDT5
NUDT6
NUP98
OAZ1
OCIAD2
ODF1
ODF3L2
OPN1MW
OR11A1
OR2W1
OR4D2
OR5H1
OR5V1
OR8G2
OSBPL8
OTOP1
OXER1
P2RX3
PAFAH1B3
PAK4
PALM
PARP10
PATL1
PCDH19
PCDHGA7
PCSK5
PDDC1
PDLIM4
PDSS2
PEBP4
PEG3
PELP1
PER2
PEX7
PFDN6
PHF1
PHF20
PHF20L1
PHOX2A
PHTF1
PIGF
PIGO
PIP4K2B
PIWIL1
PLAC8
PLEKHJ1
PLEKHM2
PMAIP1
PMVK
PNLIPRP1
PODXL2
POLA1
POLD1
POLD4
POLM
POLR2I
POM121L12
PPIL4
PPP1CB
PPP1R16B
PPP2R1A
PPP3CB
PRB3
PRB4
PREX2
PRKAG3
PRKCQ
PRLH
PRMT7
PROP1
PRPF19
PRPSAP1
PRSS8
PSD4
PSMB10
PSMB5
PSMB9
PSMC3
PSMD5
PTDSS1
PTH2
PTMS
PTPRCAP
PVRIG
PYY2
RAB21
RAC2
RAD50
RANBP2
RASSF6
RBCK1
RBM28
RBMX
RCHY1
REEP2
RET
REXO4
RGS14
RGS4
RHBDD2
RING1
RLN2
RNASEH2C
RNF151
RNF167
RNF220
RNF26
RNF38
RNMT
RPAIN
RPF2
RPL13AP17
RPL14
RPL23
RPL5
RPL7
RPL9
RPS4X
RPS6KA1
RPS6KB1
RPS7
RPUSD2
RRH
RSL24D1
RTBDN
RTN4RL2
RUNX3
S100A4
SALL3
SAMD8
SAMD9L
SAP30
SAR1A
SCRT2
SDCCAG8
SDF2L1
SDHA
SEC22C
SEC24B
SEC61A1
SEL1L3
SEPHS1
SERAC1
SERGEF
SETBP1
SF3A2
SF3A3
SFTA1P
SHISA6
SHPK
SHROOM4
SIGIRR
SIRT5
SIX5
SLAMF6
SLAMF9
SLC16A12
SLC25A11
SLC25A15
SLC25A31
SLC2A8
SLC34A3
SLC43A1
SLC5A2
SLC6A17
SLC6A2
SMARCAL1
SMARCB1
SMR3A
SMUG1
SNAP47
SNAP91
SNCB
SNRNP200
SNRNP40
SNRPA
SP7
SPATA2L
SPINK7
SPOCK2
SPRR2C
SPRR2E
SPRR3
SRM
SRP68
SSTR3
ST8SIA2
STAM
STAU1
STRA13
STRAP
STYXL1
SULT1C4
SYNGR4
SYNJ1
SYT11
SYTL3
T
TAAR2
TAAR5
TACR2
TADA1
TAOK2
TARS2
TBC1D10B
TBKBP1
TBXAS1
TCAP
TEAD3
TECR
TGFA
THY1
TIGD5
TIMM9
TM7SF3
TMEM109
TMEM114
TMEM120A
TMEM134
TMEM145
TMEM151A
TMEM164
TMEM175
TMEM203
TMEM218
TMEM229B
TMEM39A
TMEM41A
TMEM55B
TMEM57
TMEM79
TNFRSF4
TOMM40
TPSG1
TRAF5
TRIB1
TRIM14
TRIM3
TRIM34
TRIO
TRPC6
TRPT1
TSPAN10
TSR2
TSSC1
TTC27
TTL
UBE2L6
UBE2N
UNC80
UQCRFS1
URM1
USP12
USP22
UST
UTF1
VAX2
VPS36
VWA1
VWA5B1
VWA5B2
WBSCR22
WDR54
WDR92
WDTC1
WNT3A
WTAP
XAGE5
XCR1
XRCC3
YWHAH
ZAK
ZBTB9
ZC3HC1
ZCCHC6
ZDHHC16
ZDHHC8
ZFP3
ZFYVE16
ZFYVE19
ZNF205
ZNF3
ZNF335
ZNF365
ZNF445
ZNF605
ZNF687
ZNF692
ZNF713
ZNF784
ZNF80
ZNF843
ZNHIT3
ZSCAN10

## Sheet: HAM TSP
blue	Connected proteins (STRING)	pink	Connected proteins (STRING)	turqouise	Connected proteins (STRING)
AARS	RPS10	ABHD14B	EIF3L	2020-09-01	ARCN1
ABCE1	RPLP1	ABHD15	EIF3D	AACS	COPE
ABHD5	GNG12	ABTB1	RPL27	ABCA6	PHF5A
ACSL1	GNB2	ADCY3	RPS29	ACADVL	SNRPD3
ACTL6A	RPS17	ADSL	CCT4	ACSL4	CNOT4
ACTN1	RPL4	AFG3L2	CCT2	ACTB	CNOT3
ADA	RPL27A	AMOT	EIF3F	ACTG1	PSMB8
ADAM8	EEF2	ANKRD17	EIF3K	ACVR1C	PSMA2
ADCY4	RPL24	ANXA6	EIF4A3	ADAMTS5	PSMC4
ADNP2	RPS27A	ARMC9	PRPF19	AFF1	RPLP0
AGBL1	RPL18A	ARPC5L	RPS3	AFF4	RPL8
AGGF1	RPL22	ATP5B	EBNA1BP2	AGPAT2	CDK9
AKIRIN2	RPL12	ATP5F1	WDR12	AGPAT3	AFF4
AKR1B1	RPL5	BLMH	RPL19	AKAP8L	RPL30
ALDH18A1	RPL15	BMI1	MRPS33	ALDOB	INO80E
ALDH2	DKC1	BRF2	MRPS31	ALG1	NFRKB
ALKBH5	NOP10	C12orf29	RPS5	AMBP	TAF1L
ALPK1	SF3B2	C3orf62	EIF3H	AMFR	TAF6
ANKRD33	SF3B3	CAD	RPL17	ANAPC7	TP53
ANP32B	RPS4X	CBR3	EIF3E	AP1G1	EP300
AOAH	THOC3	CCDC102A	PSMC2	AP1S1	XAB2
APEX1	THOC1	CCDC114	PSMA5	AP2B1	DHX8
APH1B	EXOSC9	CCT2	PSMB7	APH1A	AP1G1
API5	EXOSC10	CCT4	NDUFA8	APOBEC3F	AP1S1
APOBEC3A	RPL13A	CD3E	NDUFB8	ARCN1	CCM2
AQP9	EPRS	CENPN	ATP5F1	ARHGAP30	MAP3K3
ARAP3	DARS	CEP55	ATP5B	ARID4B	PRPF6
ARHGAP27	CD58	CHCHD10	IARS	ARPC1A	MRPL20
ARHGEF3	CD2	CHCHD2	QARS	ARPC1B	MRPL4
ARID3A	PRPF31	CHCHD6	SNRPG	ATF4	APH1A
ARID5B	RPL6	CLNS1A	NDUFB11	ATG4B	PSEN1
ARIH1	BOP1	CNPY2	RIOK2	ATG9B	MDM4
ARL1	FBL	COPS4	MRPL9	ATP1A1	CASP8
ARL2BP	SKIV2L2	COQ3	MRPL46	BCR	TRADD
ARSG	SNRPB2	COX17	GARS	BRD3	NUP62
ASF1A	LARS	CROCC	NUP188	BRI3BP	NUTF2
ASGR1	THOC5	CSE1L	NUP205	BRMS1	TCEA1
ASXL1	WIPF1	CSF2RA	MRPL22	BTN2A1	POLR2C
ATP5A1	WAS	CSTF2T	MCM3	BTRC	RAB11B
ATP5O	CCT3	CWF19L2	RPA2	C14orf2	RAB1B
ATP6V0E2	CCT8	CYP2U1	MRPS30	C17orf78	SF3A1
ATP6V1B2	NDUFA12	DAAM1	MRPS24	C17orf80	TAF13
AVL9	NDUFS3	DCP1B	TRA2B	C19orf38	HNRNPK
B3GNTL1	SMARCA4	DCTN2	MRPL34	C19orf66	U2AF2
B4GALT5	SMARCC1	DCTPP1	EIF3J	C1orf43	JAK1
BAG3	GNG10	DDX24	DDX24	C1orf56	STAT3
BASP1	PPIH	DEDD2	UQCRFS1	C21orf33	NCF1
BAZ2B	EXOC2	DERL1	EMG1	C6orf1	CYBA
BBS2	RALA	DHRSX	GSPT2	C6orf58	CASP2
BCL3	ATP5A1	DHX30	CHCHD2	CACNA2D1	RELA
BEND5	ATP5O	DHX35	CHCHD6	CAPN1	IL6R
BEST1	HEATR1	DNAJB11	SOD1	CAPNS1	CCNH
BID	YARS	DNAJC8	PRDX1	CAPS	STK11
BIVM	CXXC1	DNAJC9	IL10	CAPZB	TAPBP
BOP1	SETD1A	DNLZ	TNFRSF1B	CASC4	TAP2
BRD7P3	LSM2	DPH5	MDH1	CASP2	MAP2K5
BRI3	SF3A3	EBNA1BP2	GOT2	CASP8	REL
BRIX1	CDC7	EEA1	RRM1	CBX5	ACTG1
BST1	MCM6	EIF2B2	HYOU1	CCDC82	ACTB
BTBD10	SRP14	EIF3D	DNAJB11	CCDC87	USF1
BTBD6	ACTL6A	EIF3E	SERBP1	CCM2	USF2
C10orf54	NAT10	EIF3F	SARNP	CCNH	MRPS34
C11orf54	GALK1	EIF3H	NHP2	CCS	AP2B1
C15orf39	GALM	EIF3J	DCTN2	CCT7	NCOR1
C17orf75	NOC3L	EIF3K	ZW10	CD151	MKL1
C1QL1	BRIX1	EIF3L	POLE3	CD37	TNFRSF25
C20orf24	TRRAP	EIF4A3	CLNS1A	CD52	RABGGTA
C3orf70	LTA	EMG1	SSR4	CD53	NUP50
C5AR1	TNFRSF1A	FAM58A	TRAM1	CD82	RAE1
C7orf25	DPH3	FARS2	GRPEL1	CDC14B	PDGFRA
C9orf47	DPH2	FBXL7	HSPE1	CDC42SE1	GOLGA2
C9orf66	CDK6	FBXO31	PFDN1	CDK9	TMED10
CA4	CCND2	FBXO38	CAD	CDKN2AIP	SMN1
CACNA1H	PSTPIP1	GARS	MANF	CEP120	RPS6KA3
CADM1	MEFV	GORASP2	DCTPP1	CHD4	ATF4
CALM1	TXLNA	GOT2	SDAD1	CHPF2	MCRS1
CALM3	STX3	GPN1	NXT1	CHRNA5	ARPC1B
CARD11	MPP6	GPN2	HIF1A	CIC	PABPN1
CARD9	FYB	GRPEL1	LRRK2	CLASP2	NFYB
CATSPER1	SKAP1	GSPT2	DNAJC8	CLEC4M	RPL7L1
CBLB	CD247	GSTK1	CENPN	CLK3	CHD4
CCDC65	CD3D	HABP4	CSTF2T	CLPTM1	VAV1
CCDC66	TLR1	HADH	COX17	CNBP	RHOJ
CCDC92	TLR2	HDAC1	TOMM7	CNN2	SH3BP2
CCND2	CD300LB	HIF1A	CWF19L2	CNOT3	ARPC1A
CCNJL	TYROBP	HIGD2A	DHX35	CNOT4	TADA2A
CCPG1	NSA2	HMGN4	NASP	CNPY3	PPP2R5D
CCT3	LAMP2	HOXC4	SLC25A12	COLEC11	PPP1CA
CCT8	WDR59	HSPA14	FBXL7	COMT	TIAM1
CD2	NUMB	HSPE1	UBE2N	COPE	MARK2
CD226	NOTCH1	HYOU1	CHCHD10	CORO1A	TUBA1C
CD247	CARD11	IARS	KIF20B	COX7B	XPOT
CD27	PRKCQ	ICMT	P2RX1	CRISP2	CLASP2
CD28	RSL1D1	IGSF8	COPS4	CSF2RB	PAFAH1B1
CD300A	MRPS21	IL10	RGMA	CSGALNACT2	SSB
CD300LB	MRPS27	IL23A	ZFYVE16	CTAG1A	PIM1
CD300LF	RFC4	INTS7	FBXO31	CTBP1	EIF4H
CD33	LIG1	IPO13	HSPA14	CTDSP1	MRE11A
CD3D	HSPA8	KIF20B	ADCY3	CTSD	SEC24B
CD40LG	HSPH1	LACTB	PTGER2	CXorf40B	FAF1
CD48	FOS	LCMT2	PRC1	CYBA	TBC1D5
CD5	MAPK1	LILRB2	CEP55	CYP51A1	SNX5
CD55	WDR18	LRRK2	PPP1CC	DAPK3	EHMT1
CD58	MAPRE2	MANF	SNAP23	DCAF11	SNX6
CD6	NFATC1	MAT2A	PRKCD	DEPDC1	CSF2RB
CD7	AARS	MCM3	LILRB2	DGCR14	POLDIP3
CD81	DDX18	MDH1	SNAP47	DHX8	EIF4G2
CD93	BAG3	MED24	DERL1	DIAPH1	BTRC
CD96	MRPL14	METAP2	TFB2M	DLG4	BRMS1
CDA	TOP2B	METTL5	PSMG1	DNAJC11	ARID4B
CDC25B	MAPK8	MKL2	SSRP1	DNAJC5G	RFC2
CDC26	GNAI3	MOAP1	PDHB	DOK2	CCT7
CDC37	GLTSCR2	MRPL22	ADSL	DPAGT1	HIST1H2AC
CDC42EP2	TREM1	MRPL34	REXO4	DPP7	CAPZB
CDC42EP4	CLSPN	MRPL46	FARS2	DPPA5	FAM21C
CDC7	SUPT16H	MRPL9	DPH5	DVL3	NUMA1
CDH1	HCFC1	MRPS24	CNPY2	EBF1	AGPAT3
CDK6	APEX1	MRPS30	DNAJC9	ECD	AGPAT2
CDR2	ITGAM	MRPS31	IL23A	ECE1	EBF1
CEACAM3	FCGR2A	MRPS33	MAT2A	EFCAB2	UBE2Z
CEACAM4	MAPK3	MTAP	PGRMC2	EHMT1	STUB1
CEBPB	RAB3IP	MTMR3	HABP4	EIF4G2	KDM6B
CEBPZ	RAB11FIP3	NASP	DHX30	EIF4H	ZFPM1
CFP	ETS1	NDUFA8	METAP2	EMP3	PRKAR2A
CHMP1B	SMAD3	NDUFB11	CSF2RA	ENTPD4	SOS2
CHST15	SUPT4H1	NDUFB8	CSE1L	EP300	SSR2
CHST7	RNF19B	NECAP2	SAE1	EPB41	PIK3R5
CHSY1	UCKL1	NEK1		ERF	NFKBID
CIB1	IL6ST	NFU1		ERGIC1	PYGO2
CIDEB	OSM	NFX1		ERP29	CTBP1
CITED4	ITK	NHP2		F13B	SAMHD1
CKAP4	TICAM2	NUDT6		FAF1	PRKCSH
CLEC4D	TLR4	NUP188		FAM177A1	PDIA6
CLEC4E	PPP3CC	NUP205		FAM21C	RAB36
CLPP	RNASEL	NXT1		FASTK	NCK2
CLSPN	ABCE1	OCIAD2		FBXO46	M6PR
CLUAP1	RAB31	P2RX1		FCAR	VASP
CMPK1	RAB22A	PDHB		FCF1	HM13
CMTM2	CD28	PFDN1		FFAR2	INPP5B
CMTM6	MMP9	PGLYRP4		FRAS1	OGT
CNTNAP1	CDH1	PGRMC2		FRG2	GAD1
COL7A1	CD33	PHF19		FRYL	VAMP2
COMMD7	CEBPB	PHOSPHO1		FUBP3	BCR
CORO1C	ACTN1	PNPO		G3BP1	IL1R2
CPD	ZYX	POGK		GAB3	DPP7
CPEB2	NCF4	POLE3		GABRB3	GRN
CRABP2	NCF2	PPP1CC		GAD1	VHL
CRISPLD2	FOXO1	PRC1		GAMT	CTSD
CRY1	PARP1	PRDX1		GAR1	RNF126
CSF3R	MFNG	PRKCD		GDA	DOK2
CSTA	CTNNA1	PRPF19		GMEB1	SIRT2
CTBS	CBLB	PSMA5		GNG4	DIAPH1
CTNNA1	E2F3	PSMB7		GNL3L	MAP4K3
CTSS	CD5	PSMC2		GNPTG	CD53
CTSZ	NUP88	PSMG1		GOLGA2	MED22
CUEDC1	RANGAP1	PTGER2		GOLIM4	ITGB3
CXCL6	TLR6	PTPRCAP		GPAA1	POU2F2
CXXC1	DNMT1	PVRIG		GPD1	DVL3
CYB5R4	SUZ12	QARS		GPR89B	THRAP3
CYLD	RGS2	RABGGTB		GRN	GNG4
CYP27A1	NLRC4	RDH10		H1FX	NMUR2
CYP4F3	PYCARD	RECK		HIST1H2AC	PPFIA2
CYTH1	SRRT	REXO4		HM13	IKZF3
DAD1	FRAT2	RFTN1		HNRNPK	OPN4
DARS	GSK3B	RGMA		HOXB6	OPN3
DDIT3	SKAP2	RIOK2		HPCA	KCNAB2
DDX1	CALM1	RNF121		HS1BP3	MBTPS1
DDX18	SLC9A1	RNF13		HSPBP1	LAPTM5
DEF8	ZRSR2	RP9		HYDIN	CYP51A1
DEK	DDIT3	RPA2		IFI27L2	TMEM63A
DENND3	XBP1	RPL17		IKZF3	USP4
DENND5A	SIRPB1	RPL19		IL1R2	IP6K2
DGAT2	SPTBN2	RPL27		IL6R	ANAPC7
DHRS7	SPTAN1	RPS29		INO80E	RASSF5
DHRS7B	YWHAQ	RPS3		INPP5B	RASSF1
DIRC2	RAF1	RPS5		IP6K2	PTGES2
DKC1	CYLD	RRM1		IPP	RPS6KA4
DNAJA3	GNA15	SAE1		IRF2BP2	TPD52L1
DNAJB12	PRPS2	SARNP		ITGB3	MSN
DNAJC24	PRPS1	SDAD1		JAK1	USP33
DNMT1	CEBPZ	SEC14L1		KAZALD1	PHF1
DNTTIP1	KDM1A	SERBP1		KCNAB2	FFAR2
DOCK10	HIST1H2AD	SLC25A12		KDM6B	FCAR
DOCK5	CDC25B	SLC35E3		KIF3A	KIF3A
DOK3	IL2RB	SNAP23		KIRREL2	TNFSF14
DPH2	HCK	SNAP47		KLRK1	LHCGR
DPH3	BBS2	SNRPG		KRI1	ARHGAP30
DRAM1	ITGAX	SOD1		KRT33B	CNN2
DUT	MNDA	SSR4		LAPTM5	PASD1
DYNLT3	PFKFB3	SSRP1		LCE2D	GNL3L
DYSF	PFKFB4	ST6GALNAC2		LETMD1	GAR1
E2F3	MAPK8IP3	TAF1B		LGALS3BP	CBX5
ECHDC2	BID	TCTEX1D2		LHCGR	AFF1
EDF1	DNAJC24	TFB2M		LIM2	HSPBP1
EEF2	GATA3	TFE3		LIMK2	EPB41
EGLN1	GNMT	TMEM14A		LLGL1	CCS
EHBP1	SHMT2	TMEM203		LMBR1L	NFATC2IP
ELL	CDA	TNFRSF1B		LPGAT1	CNBP
ELP3	ITPKB	TOMM7		LSM12	CORO1A
EML4	PTEN	TRA2B		LYPLA2	KRI1
ENO3	ASXL1	TRAM1		M6PR	PINX1
ENOSF1	ITPR3	UBE2N		MAEA	SIRT7
ENTPD1	ORAI2	UFSP2		MAP2K5	UBL7
EPHA1	ETS2	UQCRFS1		MAP3K3	REXO1
EPHA4	CALM3	USP5		MAP4K3	ALDOB
EPHB1	MAP3K11	UST		MAPKAP1	PGAM1
EPRS	SPI1	VMA21		MARK2	RPS6KB2
ESYT1	F5	WDR12		MBTPS1	TRNAU1AP
ESYT2	PROC	WDR13		MCRS1	ATP1A1
ETS1	CD93	WEE1		MDFIC	MKNK2
ETS2	RGL2	YPEL3		MDM4	WDR1
EVI2A	ACSL1	ZBTB9		MED22	FCF1
EVL	FASN	ZFP82		MESDC1	CD52
EXOC2	SIRPA	ZFYVE16		MGAT4B	RALY
EXOSC10	ARHGEF3	ZNF22		MICAL2	TXNRD1
EXOSC9	RHOG	ZNF256		MKL1	AMFR
EZR	CD40LG	ZNF383		MKNK2	GPD1
F2RL1	RGS18	ZNF71		MON1A	RBM4
F5	PRPSAP1	ZNF792		MORC3	OGG1
FAM118A	NSMAF	ZNHIT3		MPDU1	TPM4
FAM131A	PELO	ZW10		MPHOSPH8	G3BP1
FAM49A	PAK1	ZZZ3		MRE11A	KLRK1
FAM49B	MKNK1			MRFAP1L1	MYH1
FAM53C	IKBKE			MRPL20	TMUB1
FAM65A	PLAUR			MRPL4	TMEM55B
FAM84B	APH1B			MRPS34
FAM8A1	ARIH1			MSN
FAR1	TRIM25			MTX2
FASN	EZR			MYH1
FBL	TCF3			N4BP2
FBLN5	PLCG2			NCF1
FBXL5	TLE4			NCK2
FBXO15	LEF1			NCOR1
FBXO21	STAT4			NECAB1
FCGR2A	IRS2			NFATC2IP
FCGRT	IFNGR1			NFATC4
FES	IFNAR1			NFKBID
FLOT1	CD300A			NFRKB
FLT3LG	ITGB7			NFYB
FNBP1	MAP4K1			NLRC5
FOS	CD7			NLRP4
FOXJ1	FBXO15			NMNAT1
FOXO1	FBXO21			NMUR2
FRAT2	LTB4R			NPDC1
FTH1	PTPN12			NUMA1
FYB	HSP90B1			NUP50
G0S2	CDC37			NUP62
GALK1	TLR8			NUTF2
GALM	RXRA			OGG1
GATA3	HNRNPA0			OGT
GCA	TLE3			OPN3
GIMAP5	NACA			OPN4
GIMAP7	NT5C2			OR12D3
GK	GPR183			OR51E1
GLG1	S1PR1			OR7E156P
GLIPR1	EVL			OTOS
GLO1	EPHB1			PABPN1
GLRX	TNFRSF10A			PAFAH1B1
GLS	CLEC4D			PARP10
GLTSCR2	CD48			PASD1
GNA15	CRABP2			PCDHB7
GNAI3	ITPK1			PCDHGA12
GNB2	DUT			PCGF1
GNG10	HLX			PDE4D
GNG12	SAP30			PDGFRA
GNMT	MXD1			PDIA6
GPATCH4	MBD6			PGAM1
GPD1L	MSH6			PHF1
GPR141	PWP1			PHF11
GPR18	BST1			PHF5A
GPR183	NAMPT			PIK3R5
GPRC5D	FES			PIM1
GPX3	SIRPG			PINX1
GSK3B	SUV39H1			PLA2G4D
GTF3A	ADA			PLA2G6
HAL	CTSS			PLXNB3
HAVCR2	ARHGAP27			PLXNC1
HAX1	C5AR1			PODXL2
HBP1	ARAP3			POLDIP3
HCFC1	ELL			POLG
HCK	NSMCE4A			POLR2C
HEATR1	SMC1A			POU2F2
HEATR5B	PRKCH			PPFIA2
HEBP2	KCNJ15			PPP1CA
HIST1H2AD	ICOS			PPP2R5D
HIST1H2BC	PTAFR			PRKAR2A
HK2	ADAM8			PRKCSH
HLX	GTF3A			PRKD2
HMMR	POLR3GL			PRKD3
HNRNPA0	RNF135			PRPF6
HSF2	GPR18			PRR13
HSH2D	ADCY4			PRR5-ARHGAP8
HSP90B1	CEACAM3			PSEN1
HSPA8	PPP2R5E			PSG9
HSPBAP1	CFP			PSMA2
HSPH1	NADK			PSMB8
ICOS	IL7R			PSMC4
IDH3B	GK			PTGES2
IFNAR1	AKR1B1			PTP4A3
IFNGR1	PGM2			PXMP4
IKBKE	HK2			PYCR2
IL17RA	RAB32			PYGO2
IL2RB	RNF144B			RAB11B
IL32	CKAP4			RAB1B
IL6ST	PGLYRP1			RAB36
IL7R	TBL1X			RABGGTA
ILF2	FLOT1			RAE1
IMPA2	FTH1			RALY
IRAK3	CHMP1B			RANBP6
IRS2	VPS37C			RASSF1
ITGAM	GLIPR1			RASSF5
ITGAX	CMTM6			RBM4
ITGB7	RAB24			REL
ITK	COL7A1			RELA
ITM2A	PLOD1			RERG
ITM2C	L3MBTL2			REXO1
ITPK1	PYGL			RFC2
ITPKB	PAG1			RHOJ
ITPR3	RASGRP1			RNF126
ITPRIP	PARVB			RNF148
JMJD8	PIF1			RNF208
KANK1	F2RL1			RPL30
KATNB1	ILF2			RPL7L1
KCNJ15	FNBP1			RPL8
KCNK12	RAB40C			RPLP0
KDM1A	MYL6			RPS6KA3
KIAA1191	PTPRJ			RPS6KA4
KIF5C	SDCBP			RPS6KB2
KLHDC4	GCA			RPS6KL1
KLHL3	SLC27A1			SAMHD1
L3MBTL2	SPOPL			SBNO1
LAGE3	S100A12			SCAND1
LAMP2	P2RY13			SCFD2
LANCL1	MFGE8			SCN2B
LARS	USP10			SCP2
LAX1	PROK2			SDF4
LCMT1	CTSZ			SDR39U1
LDHB	AGGF1			SEC24B
LEF1	LRG1			SERF2
LIG1	UBR2			SF3A1
LILRA2	NBEAL2			SFXN1
LILRB3	KLHL3			SGK2
LIN7A	FBXL5			SGPP1
LONP1	ST3GAL4			SH2B1
LPIN1	QPCT			SH2B2
LPXN	DEK			SH3BP2
LRG1	NECAP1			SIRT2
LRP3	HSF2			SIRT7
LRRC25	SRGN			SLC16A13
LRRC43	RPP21			SLC25A1
LRRC6	CXCL6			SLC25A20
LRRC8D	EPHA4			SLC28A2
LSM2	EPHA1			SLC39A3
LST1	CLEC4E			SLFNL1
LTA	SLC15A4			SLMAP
LTB4R	MANBA			SMN1
LY9	PUM1			SNRPD3
MAFA	CPD			SNTG1
MAL	ENTPD1			SNX5
MALL	RASGRP3			SNX6
MANBA	VNN1			SON
MANSC1	CRY1			SOS2
MAP3K11	ST3GAL6			SPG21
MAP4K1	SPSB1			SPTLC2
MAPK1	DNTTIP1			SSB
MAPK1IP1L	HMMR			SSH1
MAPK3	LONP1			SSR2
MAPK8	CLPP			ST3GAL1
MAPK8IP3	TGFA			STAT3
MAPRE2	COMMD7			STK11
MARCKS	G0S2			STK16
MAST3	BTBD6			STUB1
MBD6	REPS2			TADA2A
MBOAT7	TMEM55A			TAF13
MCM6	FAM49B			TAF1L
MEFV	MOSPD2			TAF6
MEGF9	LPXN			TAP2
METAP1	SH3PXD2A			TAPBP
METRNL	DNAJA3			TARBP2
MFGE8	EGLN1			TBC1D10A
MFNG	CDC26			TBC1D17
MFSD10	BRI3			TBC1D22A
MFSD6	PECAM1			TBC1D23
MID2	LPIN1			TBC1D5
MKNK1	DGAT2			TCEA1
MLLT11	HEBP2			TECR
MLLT6	CD55			THRAP3
MMGT1	STX12			TIAM1
MMP9	STX11			TIGD4
MNDA	CYP27A1			TM6SF2
MOSPD2	CD6			TMC8
MPHOSPH9	SELL			TMED10
MPP6	ELP3			TMEM110
MRPL14	CD300LF			TMEM155
MRPS21	THAP11			TMEM160
MRPS27	ALDH18A1			TMEM41A
MSC	GLS			TMEM55B
MSH6	LIN7A			TMEM59
MSRA	LILRB3			TMEM63A
MSRB2	RPUSD2			TMEM63B
MTX3	SBDS			TMEM79
MXD1	DNAJB12			TMUB1
MYADM	API5			TNFRSF25
MYL6	MAST3			TNFSF14
MYO1F	LAGE3			TP53
MYO1G	CD27			TPD52L1
NACA	ENO3			TPM4
NACC2	IRAK3			TPRXL
NADK	CSF3R			TPST2
NAMPT	STXBP5			TRADD
NAP1L4	MARCKS			TRNAU1AP
NAT10	FLT3LG			TRPT1
NBEAL2	RRAGD			TSPAN32
NBL1	MYO1F			TSPO
NCF2	LDHB			TUBA1C
NCF4	TRIB1			TXNRD1
NDUFA12	TRIB2			TYMP
NDUFS3	C11orf54			TYR
NECAP1	NFIL3			TYSND1
NEK11	LILRA2			U2AF2
NELL2	BASP1			UBAP2
NFATC1	AQP9			UBE2Z
NFIL3	ABHD5			UBL5
NHS	TPD52L2			UBL7
NICN1	EML4			UCK1
NINJ1	CACNA1H			UNC119
NIPAL3	GLO1			UNC93B1
NLRC4	ASGR1			USF1
NOC3L	CARD9			USF2
NOL7	APOBEC3A			USP33
NOP10	ALDH2			USP4
NOSIP	FAM84B			VAMP2
NOTCH1	BCL3			VASP
NPL	RABEP1			VAV1
NSA2	LY9			VHL
NSMAF	CADM1			VOPP1
NSMCE4A	CMPK1			WAC
NT5C2	SARM1			WDR1
NUAK2	SLAMF6			WDR81
NUCB2	MALL			WNT10A
NUMB	PGD			XAB2
NUP88	SLC15A3			XPOT
OGFRL1	ZMIZ1			YTHDC1
OR2A9P	CORO1C			ZFP36
ORAI2	CATSPER1			ZFP36L2
OSBPL11	SSH2			ZFPM1
OSM	TPST1			ZMAT3
P2RY13	TACC3			ZMYM5
PABPC4	NOL7			ZNF257
PADI4	ASF1A			ZNF320
PAG1	HIST1H2BC			ZNF326
PAK1	KLHDC4			ZNF408
PANX2	IDH3B			ZNF414
PAQR8	SLC40A1			ZNF549
PARP1	SLAMF1			ZNF655
PARVB	SLC4A7			ZNF664
PBX2	CMTM2			ZNF718
PCSK7	DOK3			ZXDC
PDIK1L	CNTNAP1
PDLIM7	C17orf75
PECAM1	CD226
PELI1
PELI2
PELO
PFKFB3
PFKFB4
PGD
PGLYRP1
PGM2
PIF1
PISD
PITPNM2
PLAGL1
PLAUR
PLBD1
PLCG2
PLCL2
PLEKHO2
PLOD1
PLSCR1
PLSCR3
PLXNB2
POLR3GL
PPIH
PPP1R16B
PPP1R3D
PPP1R3F
PPP2R5E
PPP3CC
PPP4R1
PRAM1
PRKCH
PRKCQ
PROC
PROK2
PRPF31
PRPS1
PRPS2
PRPSAP1
PSTPIP1
PTAFR
PTEN
PTPN12
PTPN3
PTPRJ
PUM1
PUM2
PWP1
PYCARD
PYGL
QPCT
RAB11FIP3
RAB22A
RAB24
RAB31
RAB32
RAB3IP
RAB40C
RABEP1
RAF1
RALA
RALGAPA1
RANGAP1
RASGRP1
RASGRP3
RASGRP4
RASSF7
RBM47
RBP7
RCBTB2
RCN3
REM2
RENBP
REPS2
REXO2
RFC4
RGL2
RGL4
RGS18
RGS2
RHOG
RILPL2
RIN2
RNASEL
RNF135
RNF144B
RNF149
RNF19B
RNF24
ROPN1L
RPGRIP1
RPL12
RPL13A
RPL15
RPL18A
RPL22
RPL24
RPL27A
RPL4
RPL5
RPL6
RPLP1
RPP21
RPS10
RPS17
RPS27A
RPS4X
RPUSD2
RPUSD4
RRAGD
RSL1D1
RXRA
S100A11
S100A12
S1PR1
SALL2
SAMD1
SAP30
SARM1
SBDS
SBF1
SCAMP4
SCNM1
SDCBP
SELL
SERPINB1
SETD1A
SF3A3
SF3B2
SF3B3
SH3PXD2A
SHMT2
SIDT1
SIGLEC5
SIPA1L2
SIRPA
SIRPB1
SIRPG
SIT1
SKAP1
SKAP2
SKIV2L2
SLAIN1
SLAMF1
SLAMF6
SLC15A3
SLC15A4
SLC16A3
SLC16A5
SLC22A15
SLC25A44
SLC26A8
SLC27A1
SLC2A4RG
SLC35F2
SLC36A1
SLC40A1
SLC43A1
SLC43A2
SLC45A4
SLC4A7
SLC6A6
SLC7A6
SLC9A1
SLC9A8
SLFN5
SMAD3
SMARCA4
SMARCC1
SMC1A
SNN
SNRPB2
SPI1
SPOCK1
SPOPL
SPPL2A
SPSB1
SPTAN1
SPTBN2
SRGN
SRP14
SRRT
SSH2
ST3GAL2
ST3GAL4
ST3GAL6
ST8SIA4
STAT4
STEAP4
STK25
STX11
STX12
STX3
STXBP5
SULF2
SULT1B1
SUPT16H
SUPT4H1
SUSD3
SUV39H1
SUZ12
TACC3
TBL1X
TBXAS1
TC2N
TCF3
TDRD3
TESK2
TGFA
TGM3
THAP11
THOC1
THOC3
THOC5
THOP1
TICAM2
TLE3
TLE4
TLR1
TLR2
TLR4
TLR6
TLR8
TM6SF1
TMBIM4
TMEM116
TMEM150C
TMEM164
TMEM181
TMEM209
TMEM55A
TMEM71
TMEM88
TMF1
TNFRSF10A
TNFRSF1A
TOP2B
TOX2
TP53INP1
TPCN2
TPD52L2
TPST1
TREM1
TRIB1
TRIB2
TRIM25
TRPC7
TRPV5
TRRAP
TSEN34
TSHZ3
TSPAN18
TST
TTC39C
TTLL4
TXLNA
TYROBP
UBE4B
UBP1
UBQLN4
UBR2
UCKL1
USP10
VGLL4
VNN1
VPS37C
WAS
WDR18
WDR54
WDR59
WDR6
WIPF1
WIPI1
WRB
XBP1
YARS
YIPF1
YWHAQ
ZBTB24
ZBTB25
ZBTB4
ZCCHC11
ZCCHC24
ZDHHC18
ZDHHC3
ZDHHC8
ZMIZ1
ZNF134
ZNF467
ZNF512
ZNF746
ZNF787
ZNF821
ZNF827
ZNF831
ZNF91
ZNHIT6
ZRSR2
ZSWIM6
ZYX
