# Supplementary material for: Decoding pathogenesis factors involved in the progression of ATLL or HAM/TSP after infection by HTLV-1 through a systems virology study
Source: Virol J. 2021 Aug 26;18:175. doi: 10.1186/s12985-021-01643-8 (PMC8393454; doi:10.1186/s12985-021-01643-8)
Supplement: Supplementary file 2 — Additional file 2. The preservation of modules in the external datasets (ACs, ATLL, and HAM/TSP). [file 12985_2021_1643_MOESM2_ESM.xlsx]

## Sheet: ACs
Modules	medianRank.pres	Zsummary.pres
blue	3	5.4
brown	5	2.8
red	6	5.9

## Sheet: ATLL
Modules	medianRank.pres	Zsummary.pres
pink	5	10
purple	6	2.5

## Sheet: HAM TSP
Modules	medianRank.pres	Zsummary.pres
pink	6	17
turquoise	1	23
blue	5	33
