# Supplementary material for: Decoding pathogenesis factors involved in the progression of ATLL or HAM/TSP after infection by HTLV-1 through a systems virology study
Source: Virol J. 2021 Aug 26;18:175. doi: 10.1186/s12985-021-01643-8 (PMC8393454; doi:10.1186/s12985-021-01643-8)
Supplement: Supplementary file 3 — Additional file 3. The enriched pathways by the connected proteins in each identified DiffCoEx_NA, DiffCoEx_AA, and DiffCoEx_AH. [file 12985_2021_1643_MOESM3_ESM.xlsx]

## Sheet: DiffCoEx_NA
Term	Genes	adjusted_p_value
T cell receptor signaling pathway	CD40LG;CD8B;GRAP2;CTLA4;CBLB	2.43435e-06
Cell adhesion molecules (CAMs)	CD40LG;CD8B;CTLA4	0.00456135
Notch signaling pathway	APH1B;PSEN2	0.00786559
Cytokine-cytokine receptor interaction	CD40LG;CCL5;CXCR3;CCR2	0.0044769
Neuroactive ligand-receptor interaction	CYSLTR1;LPAR6;GZMA;PMCH	0.00456135
Chemokine signaling pathway	CCL5;CXCR3;CCR2	0.00658387
Focal adhesion	VTN;ACTG1;MYL12B	0.00661885
Leukocyte transendothelial migration	ACTG1;MYL12B	0.0207806
Human T-cell leukemia virus 1 infection	CDKN2C,EGR1	0.0445767
Cell cycle	CDKN1B;CDKN2C	0.022886
Term	Genes	adjusted_p_value
Human T-cell leukemia virus 1 infection	CD40;ITGB2;ADCY4;CD3E;CD3D;ANAPC10;ETS2;CDC23;PPP3CC;CCND2;CREB1;CDK4;LTA;ANAPC5;IKBKG;HLA-DOA;B2M;SLC25A4;RAN	5.65315e-13
NF-kappa B signaling pathway	CD40;PARP1;PRKCB;LTA;PLCG2;PRKCQ;IKBKG;LTB;PLCG1;TLR4;MYD88	1.17129e-08
T cell receptor signaling pathway	ITK;GSK3B;PPP3CC;CDK4;PRKCQ;PLCG1;IKBKG;CD247;ICOS;CD3E;CD3D	1.24962e-08
Cell cycle	GSK3B;CDC23;CCND2;CDK6;CCNH;CDK4;HDAC1;MCM3;ANAPC5;E2F5;ANAPC10	6.87439e-08
Necroptosis	PYCARD;HSP90AB1;MLKL;H2AFY2;RIPK3;PARP1;CHMP1B;CHMP1A;CHMP4A;CHMP7;TLR4;SLC25A4	8.50489e-08
Th17 cell differentiation	HSP90AB1;PPP3CC;PRKCQ;PLCG1;IKBKG;CD247;HLA-DOA;CD3E;CD3D	1.35842e-06
Th1 and Th2 cell differentiation	PPP3CC;PRKCQ;IKBKG;PLCG1;CD247;CD3E;HLA-DOA;CD3D	4.43288e-06
Antigen processing and presentation	HSPA8;HSP90AB1;CREB1;KLRC1;HLA-DOA;B2M	9.64216e-05
Inflammatory mediator regulation of TRP channels	PRKCB;ITPR1;PLCG2;ADCY4;PRKCQ;PLCG1;PLCB2	7.6863e-05
Wnt signaling pathway	GSK3B;CCND2;PPP3CC;PRKCB;CTBP1;TCF7;LEF1;AXIN2;PLCB2	7.50803e-06
Hippo signaling pathway	GSK3B;CCND2;PPP2R1A;TCF7;ITGB2;LEF1;CTNNA1;CSNK1D;AXIN2	3.55887e-05
TNF signaling pathway	CREB1;MLKL;RIPK3;LTA;IKBKG;TNFRSF1B;MAP3K5	0.000160678
Calcium signaling pathway	PPP3CC;ADORA2A;PRKCB;PTGER3;ITPR1;PLCG2;ADCY4;PLCG1;SLC25A4;PLCB2	0.000134192
Chemokine signaling pathway	PREX1;ITK;GSK3B;PRKCB;GNG7;ADCY4;CXCR5;CCR7;IKBKG;PLCB2	5.12667e-07
Cell adhesion molecules (CAMs)	CD40;ITGAM;ITGB2;ICAM3;ITGB7;HLA-DOA;ICOS;CD22	0.000125208
NOD-like receptor signaling pathway	PYCARD;HSP90AB1;RIPK3;ITPR1;NLRP1;IKBKG;TLR4;PLCB2;MYD88	7.74689e-05

## Sheet: DiffCoEx_AA
Term	Genes	adjusted_p_value
Neuroactive ligand-receptor interaction	GIPR;LHB;NPY2R;PTH2;NR3C1;CRHR1;CRHR2;GRIN2A;GLRA2;GALR3;HRH2;KISS1R;PRLH;HCRT;GHSR;NPFF;TACR2;TAAR5;TAAR2;GCG;SSTR3;GRIN2D;GRIN1;GRIN3A;LTB4R2;GNRH2;RLN2	4.60787e-07
Rap1 signaling pathway	ITGAM;RGS14;ARAP3;FGF1;ACTB;FGF3;GNAI2;GRIN1;ACTG1;APBB1IP;GRIN2A;LPAR5;RAC2;MAPK1	0.00051589
cAMP signaling pathway	GHSR;GIPR;ARAP3;GCG;GRIN2D;GNAI2;GRIN1;PPP1CB;GRIN2A;MAPK8;GRIN3A;RAC2;MAPK1	0.00294518
Proteoglycans in cancer	PPP1CB;RPS6KB1;WNT3A;GPC1;FZD9;GPC3;MAPK1;FLNB;IQGAP1;EZR;ACTB;ACTG1	0.0109799
Hippo signaling pathway	PPP1CB;PPP2R1A;WNT3A;LEF1;FZD9;FGF1;ACTB;ACTG1;YWHAH;TEAD3	0.0142971
Th1 and Th2 cell differentiation	PPP3CB;MAPK8;MAPK1;PRKCQ;CD3E;HLA-DOA;RUNX3	0.0242133
Th17 cell differentiation	PPP3CB;MAPK8;HSP90AB1;MAPK1;PRKCQ;HLA-DOA;CD3E	0.0388074
VEGF signaling pathway	PPP3CB;MAPKAPK2;RAC2;MAPK1	0.000744744
T cell receptor signaling pathway	PPP3CB;MAPK1;PRKCQ;CD3E;PAK4	7.50208e-05
Apoptosis	MAPK8;AIFM1;PMAIP1;MAPK1;ACTB;ACTG1	0.000287758
PI3K-Akt signaling pathway	GYS1;HSP90AB1;LPAR5;RPS6KB1;PPP2R1A;ITGA10;TGFA;MAPK1;FGF1;FGF3;YWHAH	1.5571e-05
Chemokine signaling pathway	CCL24;XCR1;RAC2;MAPK1;CCR3;CCL16;GNAI2	0.00024043
Antigen processing and presentation	HSP90AB1;CALR;HLA-DOA;HSPA1A	0.00125824
Wnt signaling pathway	HSP90AB1;CALR;HLA-DOA;HSPA1A	0.000724338
Viral carcinogenesis	MAPKAPK2;PMAIP1;MAPK1;GTF2H1;ACTN4;CCR3;YWHAH	0.000321751
Necroptosis	MAPK8;HSP90AB1;AIFM1;RBCK1;CHMP7;SPATA2L	0.000587796
Colorectal cancer	MAPK1,RAC2,MAPK8,RPS6KB1,LEF1,TGFA,PMAIP1

## Sheet: DiffCoEx_AH
Term	Genes	adjusted_p_value
Pathways in cancer	GSK3B;RALA;SPI1;CSF3R;NOTCH1;LEF1;ADCY4;PTEN;GNAI3;TGFA;ETS1;RASGRP1;FOXO1;HSP90B1;RASGRP3;GNG10;MAPK8;FRAT2;RXRA;CCND2;CDH1;PLCG2;STAT4;CTNNA1;MAPK1;E2F3;BID;MAPK3;EGLN1;SMAD3;IFNGR1;FLT3LG;FOS;GNG12;MMP9;EML4;MSH6;CDK6;GNB2;IL2RB;CALM3;IL6ST;CALM1;RAF1;IL7R;IFNAR1	1.51823e-09
Osteoclast differentiation	SPI1;NCF2;IFNGR1;NCF4;SIRPG;NFATC1;FOS;LILRA2;LILRB3;SIRPB1;TNFRSF1A;CYLD;MAPK8;TYROBP;PPP3CC;FCGR2A;PLCG2;SIRPA;MAPK1;IFNAR1;MAPK3	1.81184e-09
T cell receptor signaling pathway	ITK;GSK3B;CBLB;NFATC1;FOS;RASGRP1;CD3D;PAK1;PPP3CC;CD40LG;CD28;MAPK1;PRKCQ;CD247;RAF1;ICOS;CARD11;MAPK3	4.06125e-09
Th17 cell differentiation	SMAD3;IFNGR1;NFATC1;GATA3;FOS;CD3D;MAPK8;PPP3CC;RXRA;IL2RB;MAPK1;PRKCQ;CD247;IL6ST;MAPK3	7.3785e-06
Th1 and Th2 cell differentiation	NOTCH1;IFNGR1;NFATC1;FOS;GATA3;CD3D;MAPK8;PPP3CC;IL2RB;STAT4;MAPK1;PRKCQ;CD247;MAPK3	6.45596e-06
Human T-cell leukemia virus 1 infection	SPI1;SMAD3;TRRAP;ADCY4;PTEN;NFATC1;FOS;CD3D;ETS1;ETS2;TNFRSF1A;MAPK8;PPP3CC;CCND2;CDC26;IL2RB;LTA;MAPK1;E2F3;TCF3;MAPK3	2.16981e-05
PI3K-Akt signaling pathway	GSK3B;CSF3R;PTEN;TGFA;HSP90B1;GNG10;RXRA;CCND2;YWHAQ;PPP2R5E;MAPK1;ITGB7;MAPK3;OSM;FLT3LG;GNG12;CDK6;CDC37;GNB2;IL2RB;RAF1;IL7R;TLR4;TLR2;IFNAR1	0.0002486
Necroptosis	TICAM2;PARP1;IFNGR1;TNFRSF10A;PYGL;TNFRSF1A;PYCARD;CYLD;MAPK8;FTH1;CHMP1B;STAT4;HIST1H2AD;BID;TLR4;IFNAR1	9.21321e-05
MAPK signaling pathway	MAP4K1;HSPA8;FLT3LG;TGFA;NFATC1;FOS;GNG12;MAPK8IP3;RASGRP1;CACNA1H;CDC25B;RASGRP3;TNFRSF1A;PAK1;MAPK8;PPP3CC;DDIT3;MKNK1;MAPK1;RAF1;MAP3K11;MAPK3	0.00028829
Natural killer cell mediated cytotoxicity	IFNGR1;TNFRSF10A;NFATC1;PAK1;TYROBP;PPP3CC;PLCG2;MAPK1;CD48;CD247;RAF1;BID;IFNAR1;MAPK3	5.77666e-05
Toll-like receptor signaling pathway	TLR1;MAPK8;TICAM2;TLR8;MAPK1;FOS;TLR6;IKBKE;TLR4;IFNAR1;TLR2;MAPK3	0.000163877
Apoptosis	PARP1;CTSZ;ITPR3;TNFRSF10A;FOS;CTSS;TNFRSF1A;MAPK8;DDIT3;MAPK1;RAF1;BID;SPTAN1;MAPK3	0.000213452
Cell adhesion molecules (CAMs)	CNTNAP1;ITGAM;CADM1;CD2;CD40LG;SELL;CD6;CDH1;CD28;PECAM1;CD226;ITGB7;CD58;ICOS	0.000424675
IL-17 signaling pathway	GSK3B;CXCL6;CEBPB;MAPK8;MAPK1;FOS;IKBKE;MMP9;HSP90B1;MAPK3	0.00116776
NF-kappa B signaling pathway	TICAM2;CD40LG;PARP1;LTA;PLCG2;TRIM25;PRKCQ;TLR4;CARD11;TNFRSF1A	0.000743271
NOD-like receptor signaling pathway	RNASEL;CARD9;ITPR3;NLRC4;MEFV;PYCARD;PSTPIP1;MAPK8;NAMPT;MAPK1;IKBKE;TLR4;IFNAR1;MAPK3	0.00126046
Sphingolipid signaling pathway	MAPK8;PPP2R5E;PTEN;GNAI3;S1PR1;MAPK1;RAF1;BID;NSMAF;TNFRSF1A;MAPK3	0.00194522
Chemokine signaling pathway	ITK;GSK3B;CXCL6;ADCY4;WAS;GNAI3;GNG12;HCK;GNG10;PAK1;GNB2;MAPK1;RAF1;MAPK3	0.00153977
Cell cycle	GSK3B;CCND2;SMAD3;CDK6;YWHAQ;CDC26;CDC7;E2F3;MCM6;SMC1A;CDC25B	0.0027085
ErbB signaling pathway	GSK3B;PAK1;MAPK8;PLCG2;TGFA;MAPK1;CBLB;RAF1;MAPK3	0.00325795
cAMP signaling pathway	ADCY4;GNAI3;ARAP3;NFATC1;FOS;SLC9A1;PAK1;MAPK8;MAPK1;CALM3;CALM1;RAF1;MAPK3	0.0241911
Focal adhesion	GSK3B;PAK1;MAPK8;CCND2;ACTN1;ZYX;PTEN;MAPK1;ITGB7;PARVB;RAF1;MAPK3	0.0291257
JAK-STAT signaling pathway	CSF3R;CCND2;IFNGR1;IL2RB;STAT4;OSM;IL6ST;RAF1;IL7R;IFNAR1	0.0294426
mTOR signaling pathway	GSK3B;WDR59;RRAGD;PTEN;MAPK1;RAF1;LPIN1;TNFRSF1A;MAPK3	0.044625
Wnt signaling pathway	GSK3B;MAPK8;FRAT2;CCND2;SMAD3;PPP3CC;LEF1;NFATC1;TBL1X	0.0189458
Term	Genes	adjusted_p_value
DNA replication	POLE3;MCM3;RPA2	0.0334073
Parkinson disease	NDUFA8;NDUFB8;NDUFB11;LRRK2;UQCRFS1;PSMC2;PSMA5,PSMB7	0.00526981
Term	Genes	adjusted_p_value
Apoptosis	TUBA1C;CASP8;TRADD;CASP2;CSF2RB;TP53;CTSD;ACTB;RELA;ACTG1;ATF4	0.000187367
Pathways in cancer	PDGFRA;CTBP1;TXNRD1;STAT3;CSF2RB;RELA;BCR;RASSF1;CASP8;GNG4;RASSF5;RPS6KB2;PIM1;EP300;DVL3;VHL;TP53;IL6R;SOS2;JAK1	0.00215511
Neurotrophin signaling pathway	RPS6KA3;MAP3K3;PSEN1;TP53;SOS2;MAP2K5;RELA;ATF4	0.00447942
MAPK signaling pathway	RPS6KA4;RPS6KA3;MAP3K3;PDGFRA;TRADD;MKNK2;TP53;SOS2;RELA;MAP4K3;MAP2K5;ATF4	0.00944913
Notch signaling pathway	APH1A;CTBP1;EP300;DVL3;PSEN1	0.0128236
PI3K-Akt signaling pathway	PDGFRA;ITGB3;PPP2R5D;RELA;PIK3R5;STK11;GNG4;RPS6KB2;TP53;IL6R;SOS2;ATF4;JAK1	0.0127881
JAK-STAT signaling pathway	PDGFRA;STAT3;PIM1;EP300;CSF2RB;IL6R;SOS2;JAK1	0.0127881
Human T-cell leukemia virus 1 infection	MAP3K3;ANAPC7;NFYB;IL1R2;EP300;TP53;RELA;ATF4;JAK1	0.0220293
Chemokine signaling pathway	TIAM1;NCF1;GNG4;STAT3;SOS2;VAV1;RELA;PIK3R5	0.0251486
Amyotrophic lateral sclerosis	PSMA2,PSMC4,TP53,NUP62,ACTG1,ACTB,NUP50,RAE1,ATF4,TUBA1C,CCS	0.0252905
Viral carcinogenesis	TP53,EP300,CASP8,TRADD,HNRNPK,JAK1,STAT3,RELA,REL,ATF4,CHD4	0.00215511
