# Supplementary material for: Decoding pathogenesis factors involved in the progression of ATLL or HAM/TSP after infection by HTLV-1 through a systems virology study
Source: Virol J. 2021 Aug 26;18:175. doi: 10.1186/s12985-021-01643-8 (PMC8393454; doi:10.1186/s12985-021-01643-8)
Supplement: Supplementary file 4 — Additional file 4. The list of specific pathways-genes in ACs, ATLL, and HAM/TSP. [file 12985_2021_1643_MOESM4_ESM.xlsx]

## Sheet: ACs
Pathways	Genes
T cell receptor signaling pathway	CD8B, GRAP2, CTLA4
Cell adhesion molecules (CAMs)	CD8B, CTLA4
Notch signaling pathway	APH1B, PSEN2
Cytokine-cytokine receptor interaction	CCL5, CXCR3, CCR2
Neuroactive ligand-receptor interaction	CYSLTR1, LPAR6, GZMA, PMCH
Chemokine signaling pathway	CCL5, CXCR3, CCR2
Focal adhesion	VTN, ACTG1, MYL12B
Cell cycle	CDKN1B, CDKN2C
Human T-cell leukemia virus 1 infection	CD40, ITGB2, CD3E, ANAPC10, CDC23, CREB1, CDK4, ANAPC5, IKBKG, HLA-DOA, B2M, SLC25A4, RAN
NF-kappa B signaling pathway	CD40, PRKCB, IKBKG, LTB, PLCG1, MYD88
T cell receptor signaling pathway	CDK4, PLCG1, IKBKG
Th1 and Th2 cell differentiation	IKBKG, PLCG1
Antigen processing and presentation	HSPA8, HSP90AB1, CREB1, KLRC1, HLA-DOA, B2M
Inflammatory mediator regulation of TRP channels	PRKCB, ITPR1, PLCG2, ADCY4, PRKCQ, PLCG1, PLCB2
Wnt signaling pathway	PRKCB, TCF7, AXIN2, PLCB2
Cell cycle	GSK3B, CDC23, CCND2, CDK6, CCNH, CDK4, HDAC1, MCM3, ANAPC5, E2F5, ANAPC10
Necroptosis	MLKL, H2AFY2, RIPK3, CHMP1A, CHMP4A, SLC25A4
Th17 cell differentiation	PPP3CC, PLCG1, IKBKG, CD247, CD3D
Hippo signaling pathway	GSK3B, CCND2, TCF7, ITGB2, CTNNA1, CSNK1D, AXIN2
TNF signaling pathway	CREB1, MLKL, RIPK3, LTA, IKBKG, TNFRSF1B, MAP3K5
Calcium signaling pathway	ADORA2A, PRKCB, PTGER3, ITPR1, PLCG1, SLC25A4, PLCB2
Chemokine signaling pathway	PREX1, PRKCB, GNG7, CXCR5, CCR7, IKBKG, PLCB2
Cell adhesion molecules (CAMs)	CD40, ITGB2, ICAM3, HLA-DOA, CD22
NOD-like receptor signaling pathway	HSP90AB1, RIPK3, ITPR1, NLRP1, IKBKG, PLCB2, MYD88

## Sheet: ATLL
Pathways	Genes
Neuroactive ligand-receptor interaction	GIPR, LHB, NPY2R, PTH2, NR3C1, CRHR1, CRHR2, GRIN2A, GLRA2, GALR3, HRH2, KISS1R, PRLH, HCRT, GHSR, NPFF, TACR2, TAAR5, TAAR2, GCG, SSTR3, GRIN2D, GRIN1, GRIN3A, LTB4R2, GNRH2, RLN2
Rap1 signaling pathway	ITGAM, RGS14, ARAP3, FGF1, ACTB, FGF3, GNAI2, GRIN1, ACTG1, APBB1IP, GRIN2A, LPAR5, RAC2, MAPK1
Th17 cell differentiation	PPP3CB, MAPK8
MAPK signaling pathway	PPP3CB, RPS6KA1, MAPKAPK2, RAC2, FLNB, FGF1, FGF3, HSPA1A
ErbB signaling pathway	MAPK8, RPS6KB1, TGFA, PAK4
cAMP signaling pathway	GHSR, GIPR, GCG, GRIN2D, GNAI2, GRIN1, PPP1CB, GRIN2A, GRIN3A, RAC2
Proteoglycans in cancer	PPP1CB, RPS6KB1, WNT3A, GPC1, FZD9, GPC3, MAPK1, FLNB, IQGAP1, EZR, ACTB, ACTG1
Hippo signaling pathway	PPP1CB, WNT3A, FZD9, FGF1, ACTB, ACTG1, YWHAH, TEAD3
Th1 and Th2 cell differentiation	PPP3CB, RUNX3
Wnt signaling pathway	PPP3CB, WNT3A, FZD9, RAC2
Viral carcinogenesis	MAPKAPK2, PMAIP1, GTF2H1, ACTN4, CCR3, YWHAH
Necroptosis	AIFM1, RBCK1, SPATA2L
Pathways in cancer	RET, CEBPA, HSP90AB1, WNT3A, LEF1, FZD9, TGFA, FGF1, FGF3, GNAI2, MAPK8, LPAR5, RPS6KB1, RAC2, PMAIP1
VEGF signaling pathway	PPP3CB, MAPKAPK2, RAC2
T cell receptor signaling pathway	PPP3CB, PAK4
Apoptosis	AIFM1, PMAIP1
PI3K-Akt signaling pathway	GYS1, HSP90AB1, LPAR5, RPS6KB1, PPP2R1A, ITGA10, FGF1, FGF3, YWHAH
Chemokine signaling pathway	XCR1, RAC2, CCR3, CCL16, GNAI2

## Sheet: HAM
Pathways	Genes
Apoptosis	PARP1, CTSZ, ITPR3, TNFRSF10A, FOS, CTSS, TNFRSF1A, DDIT3, RAF1, BID, SPTAN1, MAPK3
cAMP signaling pathway	ADCY4, GNAI3, NFATC1, FOS, SLC9A1, PAK1, CALM3, CALM1, RAF1, MAPK3
Cell adhesion molecules (CAMs)	CNTNAP1, CADM1, CD2, SELL, CD6, CDH1, CD28, CD226, CD58
Chemokine signaling pathway	CXCL6, WAS, GNAI3, GNG12, HCK, GNG10, PAK1, GNB2, MAPK3
Human T-cell leukemia virus 1 infection	SPI1, SMAD3, TRRAP, PTEN, NFATC1, FOS, ETS1, TNFRSF1A, MAPK8, CDC26, IL2RB, E2F3, TCF3, MAPK3
JAK-STAT signaling pathway	CSF3R, CCND2, IFNGR1, IL2RB, STAT4, OSM, IL6ST, IL7R, IFNAR1
MAPK signaling pathway	MAP4K1, HSPA8, FLT3LG, NFATC1, FOS, GNG12, MAPK8IP3, RASGRP1, CACNA1H, CDC25B, RASGRP3, TNFRSF1A, PAK1, PPP3CC, DDIT3, MKNK1, MAP3K11, MAPK3,
mTOR signaling pathway	GSK3B, WDR59, RRAGD, PTEN, LPIN1, TNFRSF1A, MAPK3
Natural killer cell mediated cytotoxicity	IFNGR1, TNFRSF10A, NFATC1, PAK1, TYROBP, PPP3CC, PLCG2, CD48, CD247, BID, IFNAR1, MAPK3
Necroptosis	TICAM2, IFNGR1, TNFRSF10A, PYGL, TNFRSF1A, CYLD, FTH1, STAT4, HIST1H2AD, BID, IFNAR1
NF-kappa B signaling pathway	TICAM2, CD40LG, TRIM25, CARD11, TNFRSF1A
NOD-like receptor signaling pathway	RNASEL, CARD9, ITPR3, NLRC4, MEFV, PSTPIP1, MAPK8, NAMPT, MAPK1, IKBKE, IFNAR1, MAPK3
Osteoclast differentiation	SPI1, NCF2, IFNGR1, NCF4, SIRPG, NFATC1, FOS, LILRA2, LILRB3, SIRPB1, TNFRSF1A, CYLD, MAPK8, TYROBP, PPP3CC, FCGR2A, PLCG2, SIRPA, MAPK1, IFNAR1, MAPK3
PI3K-Akt signaling pathway	GSK3B, CSF3R, PTEN, HSP90B1, GNG10, CCND2, YWHAQ, PPP2R5E, ITGB7, MAPK3, OSM, FLT3LG, GNG12, CDK6, CDC37, GNB2, IL2RB, IL7R, TLR4, TLR2, IFNAR1
Sphingolipid signaling pathway	MAPK8, PPP2R5E, PTEN, GNAI3, S1PR1, MAPK1, RAF1, BID, NSMAF, TNFRSF1A, MAPK3
T cell receptor signaling pathway	NFATC1, FOS, RASGRP1, PAK1, CD28, CARD11, MAPK3
Th1 and Th2 cell differentiation	IFNGR1, NFATC1, FOS, GATA3, IL2RB, STAT4, MAPK3
Toll-like receptor signaling pathway	TLR1, MAPK8, TICAM2, TLR8, FOS, TLR6, IKBKE, TLR4, IFNAR1, TLR2, MAPK3
Wnt signaling pathway	FRAT2, SMAD3, NFATC1, TBL1X
DNA replication	POLE3, MCM3, RPA2
Parkinson disease	NDUFA8;NDUFB8;NDUFB11;LRRK2;UQCRFS1;PSMC2;PSMA5,PSMB7
Apoptosis	TUBA1C, CASP8, TRADD, CASP2, CSF2RB, TP53, CTSD, RELA, ATF4
Chemokine signaling pathway	TIAM1, NCF1, GNG4, SOS2, VAV1, RELA, PIK3R5
Human T-cell leukemia virus 1 infection	MAP3K3, ANAPC7, NFYB, IL1R2, EP300, TP53, RELA, ATF4, JAK1
JAK-STAT signaling pathway	PDGFRA, PIM1, EP300, CSF2RB, SOS2, JAK1
MAPK signaling pathway	RPS6KA4, RPS6KA3, MAP3K3, PDGFRA, TRADD, MKNK2, TP53, SOS2, RELA, MAP4K3, MAP2K5, ATF4
Neurotrophin signaling pathway	RPS6KA3, MAP3K3, PSEN1, TP53, SOS2, MAP2K5, RELA, ATF4
Notch signaling pathway	APH1A, CTBP1, EP300, DVL3, PSEN1
PI3K-Akt signaling pathway	PDGFRA, ITGB3, PPP2R5D, RELA, PIK3R5, STK11, GNG4, RPS6KB2, TP53, SOS2, ATF4, JAK1
Wnt signaling pathway	EP300, DVL3, PSEN1, BTRC, TP53
