# Supplementary material for: Decoding pathogenesis factors involved in the progression of ATLL or HAM/TSP after infection by HTLV-1 through a systems virology study
Source: Virol J. 2021 Aug 26;18:175. doi: 10.1186/s12985-021-01643-8 (PMC8393454; doi:10.1186/s12985-021-01643-8)
Supplement: Supplementary file 5 — Additional file 5. The list of DEGs, common between DEGs and DiffCoEx_AA, and specific genes for ATLL. [file 12985_2021_1643_MOESM5_ESM.xlsx]

## Sheet: ATLL
DEGs	logFC		Common between DEGs and DiffCoEx_AA	Specific for ATLL	Specific for ATLL after pathway analysis	Pathways
TINAGL1	-2.21547		AANAT	AANAT	LTB4R2	Neuroactive ligand-receptor interaction, Calcium signaling pathway
HIST1H1E	-1.97518		ACBD7	ASB16	HCN4	cAMP signaling pathway
LBX1	-2.35969		ARTN	BCAM	FZD9	Hippo signaling pathway
HIST1H4L	-1.66387		ASB16	BMP10	GRIK5	Neuroactive ligand-receptor interaction
DRP2	-1.51371		BCAM	BRAP	CREB3L4	cAMP signaling pathway
NACA2	-2.25832		BHLHE23	C1orf229	TACR2	Neuroactive ligand-receptor interaction, Calcium signaling pathway
NME2	-1.03723		BMP10	C2CD4A	FRMD1	Hippo signaling pathway
BHLHE23	-2.03505		BRAP	CADM3	LHB	cAMP signaling pathway, Neuroactive ligand-receptor interaction
RLIM	-1.54675		C11orf42	CLDN3	FGF3	Calcium signaling pathway
PYY2	-1.5039		C1orf158	COL27A1	TEAD3	Hippo signaling pathway
OR10H2	-1.64821		C1orf229	CREB3L4	GRIN2D	Neuroactive ligand-receptor interaction, Calcium signaling pathway, cAMP signaling pathway
GALR3	-2.1168		C2CD4A	CRHR2	GNRH2	Neuroactive ligand-receptor interaction
BAGE4	-1.2718		CADM3	CYP4F2	PRLH	Neuroactive ligand-receptor interaction
RPL36A	-1.48334		CCDC93	DHH	GPR156	Neuroactive ligand-receptor interaction
MMP17	-1.80037		CCL24	DUSP19	CRHR2	Neuroactive ligand-receptor interaction
RELT	-1.67695		CDC42EP5	EXOC3L2
RGPD5	-1.73985		CDK5R2	FAM47C
HIST1H2BI	-1.7359		CLDN3	FGF3
ACTBL2	-1.6093		CLPS	FOXK2
RPL10	-2.05798		COL27A1	FOXS1
CCL24	-1.95248		COMP	FRMD1
RTBDN	-1.51082		CREB3L4	FZD9
HIST1H4I	-1.79811		CREM	GFRA4
MDK	-1.45746		CRHR2	GLTPD2
UCP3	-1.14661		CTRB2	GNRH2
HIPK1	-1.67207		CYP4F2	GPR12
HIST1H2BL	-1.90917		DHH	GPR153
SNCB	-1.50168		DUSP15	GPR156
ADAMTS7	-1.48868		DUSP19	GPR78
CPNE7	-1.49489		EMILIN3	GPX5
NDUFB4	-1.84935		EMX1	GRIK5
SLC26A11	-1.47975		EN2	GRIN2D
ABCA9	-1.64931		EVX1	HCN4
CYP2W1	-2.41407		EXOC3L2	HSD17B1
NKX2-5	-2.10444		FAM131C	IFITM5
UBE2S	-1.14938		FAM47C	KCNC3
NBPF15	-1.79929		FGF3	KLK14
ZNF267	-1.64434		FOXB1	KRT85
HNRNPA1L2	-1.50131		FOXE3	LCE3E
UBE2NL	-1.42245		FOXK2	LCE5A
CDX1	-1.26093		FOXS1	LGI3
PQLC2	-2.24565		FRMD1	LHB
SMPD4	-1.29203		FTHL17	LTB4R2
BACH1	-1.36428		FZD9	MOGAT3
GOLGA6L9	-1.65561		GALR3	MYOD1
C21orf59	-1.35967		GFRA4	NDOR1
TAOK3	-1.39111		GHSR	NEUROG1
RORB	-1.24225		GIPR	OR4D2
MYO1C	-1.58424		GLTPD2	OR5V1
TTYH1	-1.5099		GNRH2	PDLIM4
ANP32D	-1.15469		GPR12	PHOX2A
FAM131C	-1.72086		GPR150	PRB4
FTHL17	-1.9564		GPR153	PRLH
EDARADD	-1.14729		GPR156	PRSS8
HLA-DPB2	-1.69909		GPR78	REEP2
DVL1	-1.58645		GPX5	RNF151
BZW1	-1.00343		GRIK5	RRH
DAB1	-1.18588		GRIN2D	RTN4RL2
GPSM1	-1.19169		HCN2	SCRT2
VSX1	-1.30168		HCN4	SLAMF9
ACBD7	-1.57104		HSD17B1	SLC34A3
DUSP15	-1.70062		IFITM5	SLC5A2
SFTA1P	-2.06273		KCNC3	SMR3A
EN2	-2.01288		KLK14	SNAP91
HGSNAT	-1.51143		KRT15	SP7
SORBS3	-1.10359		KRT85	SPRR2C
FDXR	-1.72073		LCE1A	ST8SIA2
LRRC37A3	-1.35702		LCE1D	T
ZNF92	-1.09609		LCE3E	TACR2
C11orf95	-1.08341		LCE5A	TEAD3
ARTN	-1.275		LGI3	THY1
HIST1H4A	-1.70629		LHB	TMEM114
CYGB	-2.05743		LOC389033	TSPAN10
HIST1H2AK	-1.94783		LTB4R2	VWA1
PRKACB	-1.20513		MEX3D	WDTC1
PLEKHG5	-1.52019		MMP17	ZNF365
POT1	-1.55227		MOGAT3	ZSCAN10
OTOF	-1.61757		MOS
ATP11A	-1.47951		MYH14
UBE2V1	-1.27234		MYOD1
NDUFS6	-1.75218		NDOR1
SLC25A32	-1.63319		NEUROG1
GAS5	-2.06664		NEUROG3
KLF17	-2.02932		NKX1-2
BDH1	-1.40144		OPN1MW
PKMYT1	-1.3537		OR4D2
ATP10A	-1.60339		OR5V1
TCF7	-1.08316		PCDHGA7
ZNF205	-1.57452		PDLIM4
MED13	-1.77777		PHOX2A
ANKRD42	-1.73312		PPIL4
RHOH	-1.81145		PRB4
FMR1	-1.30592		PRLH
LCE1A	-1.73307		PRSS8
CDC42EP5	-1.92607		PYY2
POLK	-1.55306		REEP2
ACVR2B	-1.11429		RNF151
OLA1	-1.31517		RRH
ATRX	-1.10158		RTBDN
FOXB1	-1.55566		RTN4RL2
KIF3A	-1.51942		SCRT2
CDH24	-1.31535		SLAMF9
FBXO25	-1.32526		SLC34A3
MEX3D	-1.29113		SLC5A2
SMN1	-1.02649		SMR3A
FAIM	-1.29757		SNAP91
HIST3H3	-1.93908		SNCB
ZNF765	-1.1171		SP7
C20orf144	-1.15689		SPINK7
SPINK7	-1.52215		SPRR2C
EIF3C	-1.07417		SPRR2E
NR4A3	-1.41808		ST8SIA2
AMPD2	-1.41884		SYNGR4
TMEM121	-1.47348		T
GJD4	-1.83373		TAAR5
ABHD11	-1.32895		TACR2
PRLHR	-1.29965		TCAP
HIST1H2BB	-1.56459		TEAD3
LLGL2	-1.17523		THY1
UTF1	-1.62863		TMEM114
LCE1D	-2.03126		TMEM151A
HIST1H2AH	-1.69178		TPSG1
HTATSF1	-1.68663		TSPAN10
AAK1	-1.04029		UTF1
DGKZ	-1.46011		VWA1
HPS4	-1.437		WDTC1
BCAS2	-1.08155		ZNF205
DTYMK	-1.30617		ZNF365
C12orf42	-1.26473		ZNF843
APBB1	-1.48806		ZSCAN10
ZNF131	-1.33633
YKT6	-1.59998
PTP4A2	-1.43494
LCE1E	-1.53517
HRASLS5	-1.61923
SLC35F3	-1.09315
S100A13	-1.13728
IFT80	-1.46043
NDUFA5	-1.68939
DCST2	-1.07697
SLC18A3	-1.35907
ISLR	-1.22948
LHX3	-1.18804
PSMF1	-1.48352
LRRC37A2	-1.23775
HIST1H3B	-1.80531
KRTAP4-11	-1.43812
TRERF1	-1.30873
XCR1	-1.06835
CSTF1	-1.07072
TCOF1	-1.36409
FGFR4	-1.197
HIF3A	-1.18077
LANCL3	-1.40622
TNK1	-1.28885
MANEAL	-1.15714
MYH14	-1.50704
OR2H1	-1.0741
SNAPC3	-1.21836
ID1	-1.43405
LRP2	-1.69407
TBRG1	-1.28601
GALNT7	-1.23011
ZNF44	-1.3397
PHOSPHO2	-1.10429
NF2	-1.2145
SCARF2	-1.43854
TMEM95	-1.64833
ZNF445	-1.52896
SLC25A33	-1.33793
ANKS6	-1.32245
TTN	-1.1557
PLK2	-1.59372
HIST1H2AB	-1.43019
EMILIN1	-1.61562
USP22	-1.52965
ZCCHC10	-1.06998
NPB	-1.32953
HAUS6	-1.38112
EVX1	-1.81382
FBXL4	-1.25204
LYNX1	-1.00825
SNHG8	-1.82338
PCDHGA7	-1.05532
UBE2MP1	-1.36274
ABI2	-1.01279
ATP1A4	-1.39315
EPS8L2	-1.35804
TRIM54	-1.19765
RNF139	-1.78205
SLC39A4	-1.28603
C3orf35	-1.13413
POU3F1	-1.44732
AQP3	-1.0509
MUC4	-1.27753
UTS2R	-1.80755
TIMM50	-1.56557
JAK3	-1.75109
FPGS	-1.20741
TOMM20L	-1.34693
VDAC2	-1.71898
PPIL2	-1.25638
PFDN2	-1.46517
KLF16	-1.67424
C1D	-1.30585
TAF3	-1.05318
NDUFB1	-1.64616
FSCN2	-1.27511
RGPD6	-1.42307
SIRT3	-1.44566
METTL8	-1.47466
ZNF121	-1.09138
DDX3Y	-1.70685
GCSH	-1.29538
DNM1	-1.46083
HIST1H2AJ	-1.6244
IGSF9	-1.50931
SH3BP5	-1.07885
TBXA2R	-1.07804
LTK	-1.43004
COX6B2	-1.53175
ERMN	-1.0713
POLI	-1.39109
HMHB1	-1.7017
KCNK15	-1.5392
LIMD1	-1.21856
LRCH1	-1.14626
GPR155	-1.39682
HOXA10	-1.25891
MALAT1	-1.54198
DUSP4	-1.40909
NKAPL	-1.19345
LOC388242	-1.34479
MECR	-1.32867
HMOX2	-1.42657
DLG3	-1.19972
NOM1	-1.1689
HAPLN2	-1.62084
CSNK1A1L	-1.17848
MPG	-1.16075
ESF1	-1.30796
ZNF107	-1.09231
SLC35E4	-1.35821
NFATC2	-1.21781
AQP5	-1.24641
MAG	-1.18828
ZNF141	-1.57249
C1orf158	-1.46733
SSTR3	-1.41264
RGS4	-1.46232
RCOR1	-1.54332
BBC3	-1.65965
ANKRD45	-1.5899
HR	-1.01465
ZDHHC4	-1.70663
CAMK2D	-1.02776
CARD14	-1.02089
LDHAL6A	-1.52774
C2orf81	-1.19948
ODF3L2	-1.61038
CASKIN1	-1.62623
HIST1H3C	-1.31963
MT1M	-1.19284
RPL13AP17	-1.54283
ZNF157	-1.45374
OPN1MW	-1.10846
PACRG	-1.07127
PPP4R2	-1.13851
ILDR1	-1.75279
NKX1-2	-1.31773
TTBK2	-1.56288
KLHDC1	-1.13377
HNRNPCL1	-1.27632
PC	-1.12006
CASP8AP2	-1.23124
KLF7	-1.19243
HCN2	-1.23902
NEUROG3	-1.42885
HIST1H2BO	-1.69287
PHF6	-1.03409
PER1	-1.75003
OR5L2	-1.18927
CCHCR1	-1.29472
ABCB8	-1.15596
GPR150	-1.63483
PSD	-1.53096
SNED1	-1.39944
LGR6	-1.01389
LRRN2	-1.186
PHF8	-1.33426
C1R	-1.17975
KCNQ2	-1.12019
KIAA0895L	-1.07029
CCNJ	-1.03908
OVCA2	-1.39882
CDH22	-1.53281
RASSF6	-1.01596
KIRREL2	-1.03659
WDR93	-1.33833
RAD50	-1.05487
SPRR2E	-1.1167
ZNF8	-1.19966
UTP20	-1.26537
OR7E24	-1.24324
TSC2	-1.04728
NR4A2	-1.02985
CYP2B6	-1.22728
NEK9	-1.51052
MT1L	-1.52353
CHAT	-1.03256
GNPNAT1	-1.32704
SNAI1	-1.37856
CCDC57	-1.23787
EMILIN3	-1.37426
MTMR1	-1.02304
ACADSB	-1.00956
ZNF85	-1.5376
ST7L	-1.08282
HIST1H4D	-1.46638
RPRD1B	-1.42374
RNF6	-1.13928
PTRF	-1.25818
OSR2	-1.04695
TEP1	-1.45939
LRRC59	-1.07505
PDLIM2	-1.04405
KRT7	-1.54608
ZNF587	-1.35773
MT1B	-1.38209
MFN1	-1.24218
C16orf54	-1.06529
GADD45GIP1	-1.51997
NBEAL1	-1.09217
ARL8A	-1.26895
ZNF257	-1.22192
ZBTB37	-1.0498
SENP3	-1.04748
GIPR	-1.06374
UMOD	-1.23119
TMEM151A	-1.05356
HIST1H4B	-1.48922
RAB36	-1.20405
TPSG1	-1.39898
HIST1H4F	-1.49831
DNTTIP2	-1.63599
TEAD1	-1.09459
KLHL17	-1.21836
HIST4H4	-1.28317
ARFIP2	-1.27208
COMP	-1.07166
PLK3	-1.32308
CCDC82	-1.36191
WHSC1	-1.00536
SCGB3A2	-1.38783
HIST2H2AB	-1.35735
USP20	-1.1218
NYX	-1.39278
TTC21B	-1.03873
ZNF808	-1.24443
HIST1H4J	-1.24081
DOK1	-1.21054
ZC3H11A	-1.48674
ZWILCH	-1.08345
PSPN	-1.06427
SETD6	-1.09227
KRTAP1-3	-1.38404
YAF2	-1.13071
MAP4	-1.01424
GDAP1	-1.13149
TAAR5	-1.28647
ZNF607	-1.0133
SNX18	-1.11019
ATP13A3	-1.12304
VAPB	-1.32776
GPIHBP1	-1.00728
NLRC3	-1.36474
SYNGR2	-1.46206
UBE2D1	-1.36506
TXN2	-1.02307
CCDC9	-1.09555
SPSB4	-1.36215
PIKFYVE	-1.07337
PLAU	-1.50398
BTBD11	-1.09838
MT3	-1.5143
ALOX15B	-1.08789
FANCM	-1.3797
MED31	-1.03364
MLLT1	-1.40958
SERF1A	-1.18411
SEMA3B	-1.15154
EYA3	-1.06262
CNP	-1.34673
PDIA3	-1.52356
KANK1	-1.22044
ANP32E	-1.25814
OTOS	-1.20092
DMPK	-1.17075
RBM8A	-1.06873
ZNF771	-1.11263
TMPRSS6	-1.03881
LOC148709	-1.34591
ATXN7	-1.05778
2020-09-10	-1.04759
PNMA5	-1.07374
PCDHB13	-1.12296
LATS1	-1.04932
AREG	-1.06849
RASA4	-1.37
C20orf141	-1.24185
NPFF	-1.45258
AIMP1	-1.42303
FBXO10	-1.21008
PHLDB3	-1.25482
PITX3	-1.32924
SLC12A7	-1.25114
LIMK1	-1.16332
HOXA9	-1.07761
ZFP41	-1.14975
ADAD2	-1.04178
KLHDC7B	-1.15462
TPPP	-1.41754
PRKAG3	-1.30726
KRT81	-1.48268
TRIM34	-1.02785
S100A5	-1.11128
CTRB2	-1.23879
PYDC1	-1.17153
FAM181A	-1.04308
ZRANB3	-1.1214
RPP14	-1.42698
CLU	-1.01839
KRT15	-1.18563
DNAJC2	-1.29782
CALY	-1.21597
RABEP2	-1.32031
GIMAP6	-1.18186
TAS2R31	-1.14362
A4GALT	-1.36929
IL17RE	-1.04951
ACAP3	-1.37244
ZNF429	-1.41541
MOS	-1.12128
WDR90	-1.04827
CCL4	-1.0947
AMN	-1.10142
AXL	-1.28843
PCYT1A	-1.27165
ERI1	-1.25385
DLG1	-1.34779
CCDC93	-1.46834
MAGEA6	-1.14042
DDHD1	-1.11453
FGFR1	-1.02985
LONRF3	-1.06685
CCDC159	-1.23243
KIAA0754	-1.2301
RHEBL1	-1.17085
BBS5	-1.28876
GHSR	-1.18649
ZC4H2	-1.13891
DDI2	-1.08172
GPR171	-1.39966
RPP30	-1.00503
SFN	-1.10268
FRMD8	-1.04719
SIGLEC15	-1.25235
CCDC85B	-1.10016
TRPM5	-1.03982
ARHGEF15	-1.03843
CHST6	-1.03201
HIST1H1D	-1.14907
PPIL4	-1.01378
MTMR8	-1.09592
IMPACT	-1.1726
TNFRSF10D	-1.40941
ZBED3	-1.27058
CYP4F8	-1.0141
CREM	-1.27109
ALG1L	-1.06411
ITGA9	-1.11176
C1orf27	-1.29039
EMX1	-1.26909
RECQL4	-1.15992
TRIM66	-1.10872
HIST1H3G	-1.29741
EGFL8	-1.24486
KRTAP10-10	-1.04229
MORC4	-1.06089
NKX2-3	-1.17417
GEMIN7	-1.0425
HIST1H4E	-1.30439
TCAP	-1.22358
DERL3	-1.06909
RPTOR	-1.11071
SHISA4	-1.11309
AGBL2	-1.13838
FOLR1	-1.00368
TLN2	-1.28912
SYNGR4	-1.21838
FADS2	-1.11809
INVS	-1.08704
BAHD1	-1.03517
GGN	-1.06312
SUSD4	-1.11994
MEGF8	-1.0183
GPR135	-1.05897
LRRC27	-1.02618
B3GNT7	-1.07727
CHST11	-1.34307
TCEAL6	-1.21636
OR11A1	-1.05984
FUT11	-1.02597
AGAP2	-1.17507
POM121L12	-1.2981
SLC43A1	-1.12461
DHODH	-1.196
SYNC	-1.03059
PEBP4	-1.14979
PGPEP1	-1.08483
IFI27L1	-1.22994
ZNF843	-1.10526
TAS2R45	-1.12679
CSRP2	-1.18222
SEMA5A	-1.07388
ITGB1BP2	-1.02366
CDCP2	-1.00891
MLXIP	-1.16883
RC3H1	-1.19509
NOL9	-1.08726
CLPS	-1.00901
WFDC3	-1.10419
C2orf61	-1.07443
C15orf59	-1.24343
HAMP	-1.11206
THAP4	-1.09334
FOXE3	-1.02161
ZBTB1	-1.2509
TMEM19	-1.19799
MAB21L2	-1.1847
MEG3	-1.01877
PHRF1	-1.10215
HEXA	-1.05778
UHRF1BP1	-1.07303
SCN2A	-1.0071
MAP3K10	-1.23179
TNKS2	-1.24526
C8orf31	-1.13796
KRTAP12-2	-1.14829
SPRR1A	-1.06409
ATP8A1	-1.01229
TRAF4	-1.04211
HIST1H2AD	-1.16036
SNRPE	-1.05444
UMPS	-1.15684
NEGR1	-1.06502
FOXP3	-1.23264
ZDBF2	-1.17445
HIST1H3J	-1.19938
ZEB1	-1.0518
CCDC142	-1.06313
CT47A11	-1.03311
C11orf42	-1.03594
TTTY14	-1.05515
IAPP	-1.00612
SMCR8	-1.03839
CDK5R2	-1.15265
CDC27	-1.13693
NUDT4	-1.04268
GPRASP1	-1.22405
TGFB1	-1.15627
SCAI	-1.06835
CREB3L1	-1.02423
TIMM13	-1.01085
RAB39B	-1.10962
FAM179A	-1.00321
OR5H1	-1.03971
LOC389033	-1.06132
ZC3H7B	-1.01508
SLC22A14	-1.11502
ASNA1	-1.13098
OCM2	-1.00655
MRC2	-1.16353
DIRC1	-1.16874
AKAP9	-1.15686
ZCCHC2	-1.13784
WNT6	-1.03114
SLC9A5	-1.04775
ZNF48	-1.15583
PAX4	-1.13788
APOE	-1.14996
VTI1A	-1.04624
RGS16	-1.08065
ZNF714	-1.14813
CPSF7	-1.12431
CHID1	-1.07262
GAN	-1.10964
HHAT	-1.02796
PRAP1	-1.02925
TUBGCP3	-1.05544
ZNF575	-1.07298
METTL2B	-1.05939
ZNF768	-1.08764
MYEF2	-1.01934
TMIGD2	-1.24856
SLC25A30	-1.03222
TMEM206	-1.00715
S1PR2	-1.06881
PSKH1	-1.25601
TBX21	-1.11654
LOC115110	-1.02284
CCIN	-1.02413
C2orf40	-1.11693
EVPL	-1.05181
AMBRA1	-1.10494
MAFK	-1.08488
TAAR2	-1.05193
NXF3	-1.09103
HYAL4	-1.02335
FANK1	-1.0069
MLLT3	-1.00416
ETAA1	-1.00029
LENG9	-1.06829
SCGB3A1	-1.01571
SEMA3G	-1.03908
H1FNT	-1.0037
ADAMTS10	-1.06019
TRIM16L	-1.00979

## Sheet: HAM TSP
DEGs	logFC		Common between DEGs and DiffCoEx_HA	Specific for HAM/TSP
GRIN2D	2.912		KIF3A	KIRREL2
GK2	-1.85324		SMN1	RAB36
HES7	3.09974		KIRREL2	KANK1
UCN2	2.73132		ZNF257
HIST1H4L	1.66847		RAB36
NDUFB4	1.21551		CCDC82
ACMSD	-1.39629		KANK1
ATR	1.05286		OTOS
HNRNPA1L2	1.14255		SLC43A1
NACA2	1.48282		HIST1H2AD
ZSCAN10	2.74245
RPL36A	1.10816
SMN1	1.12709
SLC5A8	-1.55978
HIST1H2BI	1.36972
TAOK3	1.57797
CCDC89	-1.83457
LBX1	1.13943
AKR1D1	-1.90451
GOLGA6L9	1.42479
DUSP19	-2.19206
SOX1	2.0971
PTP4A2	1.34812
HIST1H1E	1.38073
EDARADD	1.06441
RPL10	1.27267
UBE2S	1.0851
BZW1	1.03956
RLIM	1.43357
GPR1	-1.48028
DLGAP2	-1.26892
GALR3	1.46969
HTR2A	-2.16783
ACTBL2	1.46022
MYH4	-1.7614
SLC26A11	1.36598
FAM163A	-1.24052
POU3F3	2.51004
ANP32D	1.50324
HOXD12	-1.29418
THY1	2.33888
CCNE1	1.07187
BHLHE23	1.50242
HCN2	2.09454
OR10H2	1.42496
BACH1	1.73444
CDC42EP5	1.53164
FMR1	1.48164
RELT	1.47585
GPR153	1.35933
PHOX2A	2.47159
HIST1H2BL	1.43523
SLC25A33	1.66864
KRTAP5-8	2.49949
MEX3D	1.07216
NBPF15	1.63313
PRKACB	1.04308
LMOD3	-1.5724
RGPD5	1.43864
FBXO25	1.18554
HIPK1	1.37202
PAIP1	1.00813
HPS4	1.27225
HIST3H3	1.42641
LCE2D	2.29096
ADAMTS7	1.42515
RAB3IL1	-1.69454
UBE2NL	1.48142
PSG9	-1.39557
DVL1	1.55249
S100A13	1.07015
PDZD7	2.17702
C20orf144	1.51206
ZNF92	1.0571
NPAS3	1.98347
LCE1A	1.44551
C2CD4A	2.42542
RRH	1.38142
SEMA3E	-1.3207
PCDHB19P	-1.89455
KLK3	1.94974
NKX2-5	1.0155
ZNF267	1.62776
BRD8	1.84414
ZNF131	1.13564
NLRP8	-1.38034
KIF3A	1.42048
EXOC3L2	2.44264
AANAT	1.97778
IFITM5	2.30515
TCTEX1D1	-1.53968
MDK	1.16376
USP26	-1.26605
MAPRE3	-1.53612
HRASLS5	1.32186
HIST1H2AH	1.40279
USP49	-1.45443
PYY2	1.40905
EN2	1.42094
OLA1	1.38076
PRICKLE4	-1.95828
GALNT7	1.47204
IDO2	-1.46408
ARTN	1.5341
CCL24	1.44608
MMP17	1.40618
KRTAP4-1	1.91889
RTBDN	1.22417
ZNF765	1.22191
GPSM1	1.30763
ACVR2B	1.59374
ZNF678	1.368
GGA1	1.09155
PDAP1	1.07482
ZNF660	-1.2553
SLC44A4	-1.36147
TBRG1	1.0209
NDUFS6	1.48279
THSD1	1.81474
LYNX1	1.46111
SPPL2B	1.37982
RERG	1.30495
FOXS1	1.87357
OMP	1.39042
TECTA	-1.32341
COX6A2	2.31028
MANSC1	-1.74816
TOMM20L	1.41207
LOC401052	-1.48616
VWA1	1.31014
SLC25A32	1.54399
BDH2	1.82242
FAM131C	1.29007
LRRTM4	-1.1666
TEAD2	-1.28907
ACBD7	1.301
TMEFF2	1.77546
AQP12A	-1.18731
HIST1H3C	1.08038
CCNJ	1.60735
NKX1-2	1.60469
MPG	1.12634
HTATSF1	1.53019
ZCCHC10	1.05064
CEP97	1.40301
LCE1D	1.30399
THEM5	2.45112
DUSP15	1.29696
C1orf229	1.93665
ZNF117	1.56402
PRR16	-1.3686
HIST1H4I	1.18028
FBXO17	1.76241
GAS5	1.22011
FTHL17	1.45028
C11orf58	1.25099
ZNF772	-1.4118
DGKZ	1.06028
SEMG1	-1.15159
AMPD2	1.37657
VGLL3	1.53245
ANKK1	2.26336
DAB1	1.37441
TMEM17	-1.75387
LGI3	1.52473
MT1H	1.24955
HIST1H2AB	1.3286
TRERF1	1.02695
SETD6	1.39852
S100A7	1.16611
EPHB1	-1.31497
BAGE4	1.29119
HOXA3	1.96427
RSPO3	-1.08479
TNR	1.45763
GIPC3	1.33704
CCDC140	-1.73109
HOXC11	-1.47383
OR10A5	1.22989
HLA-DRB6	-2.34838
ATP10A	1.04747
ALPL	-1.53595
MALAT1	1.30332
ANGPT1	-1.46455
CDH24	1.27949
RNF151	1.56666
GNG13	1.46353
ANKRD33B	2.20685
DNAH17	1.48851
FAIM	1.07952
OR8B8	1.26864
ZNF69	-1.5951
TDRD1	-1.31674
GSG1L	-1.50799
OR2H1	1.35425
BAALC	1.53657
SYT2	1.55019
OTOF	1.18569
GFRA4	1.20748
TPSG1	1.25477
HIST1H2BB	1.4984
USP20	1.10001
CRISPLD2	-1.76251
FOXK2	1.0304
SLIT2	-1.33662
GIPR	1.48937
KCTD21	-1.04732
ZNF486	-1.0033
HTR1B	1.33557
PNMA5	1.73548
KRTAP19-1	1.45642
SMC5	1.59106
FOXB1	1.60781
SPINK7	1.35521
CCHCR1	1.3799
DUSP9	1.53978
SNHG8	1.19949
HIST1H3B	1.27508
SNCB	1.16037
ANKRD50	-1.35977
EFNB3	1.67023
TPH1	-1.10955
PCDHGA7	1.39848
MFN1	1.11717
ZNF665	1.71586
SOX17	1.71241
BCAM	1.94043
SPRR2E	1.52279
FDXR	1.29256
A2ML1	1.7626
PKMYT1	1.06231
LINGO1	1.73053
RCOR2	1.95363
ENTPD2	1.67589
SLC16A1	1.78985
SCARF2	1.37466
UTS2R	1.53216
DCST2	1.28196
CRYBB3	1.29959
TCTE1	1.46641
ATP1A4	1.29761
GPR150	1.4321
CYP11B1	1.48327
NKX2-8	2.10735
UBE2MP1	1.25439
CASP8AP2	1.36439
MS4A2	-1.29486
VTN	1.27029
TH	1.32674
AQP3	1.2005
TFAP4	-1.25107
SERPINA6	1.25891
SRGAP2	1.03016
ATXN7	1.52516
CDX1	1.06006
DNAH3	1.79137
KEL	-1.59788
NEUROG3	1.55119
HEPH	1.2872
MAPK11	1.18738
GYPB	-1.83819
ACTC1	1.8166
PPP4R2	1.21411
CRHR2	1.8225
ACTRT1	-1.25638
T	1.55984
TSPAN9	-1.95493
C1D	1.12177
PSMF1	1.45104
HAUS6	1.29178
ESF1	1.22319
C3orf35	1.02906
HSPB9	1.49691
DUSP4	1.64683
RNF139	1.52849
OR6W1P	1.21883
DTHD1	-1.36503
LRRC15	-1.14215
VDAC2	1.46215
FAM124A	1.18329
RHOH	1.23955
LIMS3	2.13677
GPD1	1.59911
CX3CL1	1.33342
ZNF268	1.00152
ZNF205	1.22742
CCBE1	-1.38738
RNF165	-1.48923
MOS	1.42896
HOXB1	-1.72938
CLEC1A	-1.08121
ILDR1	1.34891
CEACAM3	-1.47857
TRIM49	-1.10327
IGF2BP2	-1.38741
ATP11A	1.06108
IQCF5	-1.13713
ZNF121	1.10202
ADCY2	-1.04977
LCE5A	2.1766
ZC3H13	1.55449
NDUFA5	1.19795
LRRC37A3	1.18039
SYN1	1.64166
FAM150B	-1.25627
PCDHGB6	-1.23594
HIST1H2AJ	1.24001
FBXO24	1.34135
DNAJC2	1.33661
FBN2	-1.53019
ATP13A3	1.05249
YKT6	1.1122
SLC6A12	-1.53976
MYH14	1.14387
TTC21B	1.30133
ZBBX	-1.18692
ERMN	1.22166
UTF1	1.33495
HNRNPCL1	1.25052
TLX2	1.69161
HNF1A	1.68857
DEPDC1	1.35415
SLC4A1	-1.3331
RNF6	1.05217
LCE2C	1.5903
FRMD1	1.34064
GCSH	1.10533
SPRED1	-1.47024
ZWILCH	1.24378
NMUR2	1.06117
LCE3E	1.51092
METTL8	1.41155
BEND2	-1.68141
SLC7A9	-1.16179
LYL1	-1.02131
KLF16	1.21792
GPR27	-1.38618
DMC1	-1.34486
HCN4	1.70094
PLEKHM3	1.4752
GLIS2	1.76493
PLK3	1.17553
ATP10B	1.6097
PEX26	1.15211
UTP20	1.31843
SUMO1	1.09849
BRAP	1.40915
KLK9	1.70971
APLP1	1.34003
NFATC2	1.19142
NKD2	1.7791
FGF3	1.78118
PARD6G	1.69308
CCDC15	-1.06084
LHFPL5	1.34564
TMPRSS5	1.80836
AREG	1.72476
MT1B	1.1827
TMEM121	1.38965
TNS1	-1.28065
CEMP1	1.66322
KLHDC7B	1.3269
RNF148	-1.08451
TIMM13	1.41822
CAMK2N2	1.9123
PF4	1.97806
NPBWR1	1.93183
MUC4	1.02119
CCL4	1.81441
FOXD3	1.88074
MED31	1.44071
ADH1C	1.26878
LRRC39	1.64844
TIMM50	1.49437
FAM65C	-1.41541
2020-09-14	1.62166
EPS8L2	1.26818
USP31	1.2643
RECQL4	1.40352
GNRH2	1.51955
MT1L	1.12699
PLK2	1.62666
FCRLA	-1.50687
SCARA5	1.42901
LOXL2	1.39314
PPIL4	1.51544
KRTAP4-11	1.16232
GDF1	1.51025
LIMK1	1.20259
SLC15A2	-1.15425
TM6SF2	1.27742
PIKFYVE	1.18699
APOA4	1.24631
PGLYRP4	-1.23517
CIDEC	1.22624
PHLDB3	1.3835
ADORA3	-1.39196
SEC31B	1.33104
CGB2	1.25347
DLG3	1.01309
ZBTB7A	1.10341
POLK	1.0093
ABCG2	1.61466
ZNF587	1.19944
HIST1H1D	1.04435
TLR7	-1.66009
MYOD1	1.66264
HIST1H2AK	1.00674
PNPLA5	1.41993
ARFIP2	1.08031
LEP	-1.14918
LOC388242	1.49844
PADI4	-1.95067
HIST1H4D	1.22032
SLC6A19	1.70846
PAPLN	1.22062
TLR10	-1.61524
OR6K2	1.24678
ZNF579	1.34832
PALM3	1.17836
BBC3	1.52491
IL18	-2.22801
HR	1.22901
DYDC2	-1.10637
EVX1	1.31931
CCDC82	1.28933
LHB	1.40354
SNRPE	1.22342
KRT8	1.33043
SP7	1.11196
ALDOB	-1.25607
EPN2	1.22381
BMP10	1.11077
TMPRSS2	1.34955
SIRT3	1.08937
TNFRSF13B	-1.45259
ZNF100	1.34055
BCAR1	1.51705
ERBB4	-1.30822
FGFR4	1.03046
TAAR5	1.22657
KCNQ5	1.22151
CCL15	1.04894
ZBTB37	1.17556
HSF1	1.02352
SLC2A12	1.40064
GBP6	1.04817
RBPMS2	-1.94921
WHSC1	1.15401
PDLIM2	1.22391
AIMP1	1.35403
RBM47	-1.34377
CYLC2	-1.00957
SLC16A2	-1.13546
MOGAT3	1.31249
OPN4	1.22589
CSNK1A1L	1.08578
PRM3	1.72786
PHRF1	1.13719
NYX	1.2591
TEP1	1.18569
FKTN	-1.27977
POLI	1.32599
SOX3	1.64428
CLEC4M	1.83315
CACNA1C	1.27826
C1orf158	1.35377
RPTOR	1.1217
CASKIN1	1.30941
SLC5A2	1.08136
KIT	-1.10013
SF3B4	-1.36346
REEP2	1.61495
COBLL1	-1.23097
UGT2B10	1.12464
GCK	1.16129
LCE2A	1.78959
SYNGR2	1.32153
RAMP2	-1.17493
BEND3	1.00646
GLTPD2	1.34808
RBM19	1.02487
NTN3	1.50668
DNAH5	-1.15312
DNTTIP2	1.46673
APBB1	1.17096
TMEM120B	1.44076
PGF	1.6624
ZNF365	1.42196
TTC22	1.40497
PACRG	1.00829
MAT1A	1.27912
SCML2	-1.16615
ID1	1.19566
PHF8	1.24258
LGR4	1.80303
LOC344967	1.48265
ZNF257	1.37369
ANP32E	1.31945
PRR5L	-1.75371
HSF4	1.34052
FAM83E	1.33484
AGAP2	1.34399
ARF6	1.113
SLIT3	1.32433
SLC34A3	1.71585
CHRNA5	-1.41517
GAPT	-1.5764
TIAM2	1.08586
AMH	1.50114
RIN2	-1.48338
TCAP	1.5014
TNK1	1.06657
GPRIN2	1.45295
MFSD7	1.02394
CYP2B6	1.22554
SNAPC3	1.16449
NECAB3	1.12573
RHO	1.19948
VAPB	1.34535
LMX1A	1.43845
RRAD	1.43182
IL27	1.36313
GORASP1	-1.00077
CDH22	1.06098
PCDHB13	1.07289
PSTPIP2	-1.38403
SCARA3	1.15667
SNX18	1.01497
TMEM201	1.26212
DDHD1	1.11301
ZDHHC11	1.00545
HCRTR1	1.76013
SLC10A1	1.36553
C1orf27	1.41339
DMPK	1.01576
TNXB	1.00876
TFF2	1.32198
KLF14	1.65666
MT3	1.07966
GADD45GIP1	1.17357
OR7E24	1.23914
RGPD6	1.15361
C9orf50	1.32862
PCDHGA8	1.37411
PCDHGA12	1.50541
NCAPH	1.33851
ETV1	1.01647
SLC12A7	1.38445
SYCP1	1.05552
PROKR1	1.4516
SLC46A2	-1.77286
SLC25A27	-1.07544
AGBL3	1.37649
KRTAP6-3	1.35094
PAX5	1.19109
CALHM1	-1.19454
ALG1L	1.10751
CEACAM7	1.17944
CACNB1	1.07785
ADAM11	1.34463
ADAD2	1.11404
ANKRD2	1.49452
MASP2	1.2099
PYCRL	1.47056
HDAC7	1.25553
FSCN2	1.17238
CHAC1	1.04453
ZC3H11A	1.31723
ZNF85	1.10457
CYP4F8	1.08177
PSPN	1.16391
MAST1	1.23391
TRAF4	1.40788
DPYSL5	-1.16982
PYDC1	1.28658
TSN	1.19463
TSHB	1.15128
AQP2	1.35156
CXCL2	1.79601
RRP1	1.38503
LOC148709	1.29826
PGPEP1	1.22767
ATP6V1C2	1.10973
C9orf66	-1.31546
OSBP2	-1.31336
IFI27L1	1.25769
MTMR11	-1.01248
CLEC4C	-1.23309
KLF7	1.00627
SCRT2	1.89605
LRRC59	1.02878
MINK1	1.09612
BTN1A1	1.01438
CST9	-1.02847
ARL8A	1.08292
KCNK7	1.00393
SERHL2	1.21673
R3HDML	1.12829
GPX5	1.21337
GPR62	1.38363
HCG27	-1.06603
ACPP	-1.32178
OR6M1	1.04994
RC3H1	1.4201
MESDC2	1.37003
UMOD	1.15137
GCOM1	1.22503
RABEP2	1.094
NUF2	1.39586
CPA3	-1.10253
FCER2	-1.60448
KIF17	1.39882
PDIA3	1.4674
GJC1	-1.30983
BAHD1	1.19241
PCDHGA2	1.34957
CELA2A	1.27523
C1R	1.02094
TMEM151A	1.0359
INHBC	1.36774
GEMIN7	1.15855
LLGL1	-1.43375
AQP5	1.02834
MLF1	1.72572
NOL3	1.24453
UBE2E2	-1.6202
TMEM169	-1.0724
TMEM190	1.21218
KLHL25	1.13199
SNAI1	1.25316
PDLIM4	1.57068
CYP4F2	1.53155
RIT2	1.07178
SSTR2	-1.53821
ZDHHC4	1.27377
CYP3A5	1.27909
DOK5	1.62552
CLDN23	-1.3332
CNP	1.04619
C1S	1.39113
VNN1	-1.57159
MSX1	1.78602
GPR141	-1.374
DSC2	-1.60944
PRM2	1.1288
IDI2	1.33896
PLA2G4D	1.43014
KIAA1841	1.12031
TSPAN10	1.44241
C9orf116	1.44871
CAMK1G	-1.15861
PSMC3IP	1.05351
CREB3L3	1.45319
VTI1A	1.21992
MS4A5	1.02568
CYP4F22	-1.12404
HSD17B1	1.47321
TREX2	1.00631
DUOXA1	1.10283
OR10A2	1.10471
SYNGR4	1.18518
OPN1MW	1.0099
DRD2	1.45756
MLXIPL	1.43562
F2RL1	-1.27187
PER1	1.28675
GPR156	1.40243
SLC5A12	1.11409
HIST1H4A	1.03885
STARD4	1.50936
FAM184B	-1.03004
RASGEF1A	1.51515
ART4	-1.19255
SLC22A10	1.03834
SDCBP2	1.27445
PLEK2	-1.4529
HOMER1	1.73687
ZNF843	1.31921
SLC16A11	1.21904
HIST1H4B	1.07165
ZIM2	1.14434
TRIML1	-1.24201
ZNF710	1.4975
CD1A	-1.24127
NEUROG1	1.81319
ATP8B4	-1.62733
S100A1	-1.10636
PRICKLE1	-1.4033
FOXE3	1.16755
KRT19	1.25622
MIOX	1.31809
FAM47C	1.40592
FGFR1	1.4626
NRL	1.22466
KLHDC8B	-1.30204
SCGB3A2	1.17801
GPR39	1.13649
MS4A3	-1.23763
NUDT4	1.11192
CDKN2C	1.05394
GRB7	1.15783
C19orf73	1.25875
ST18	1.14844
RUNDC3A	-1.09826
PACRGL	1.17474
LCE3D	1.23913
ASNA1	1.30188
SLC9A5	1.38817
EMX1	1.15128
PLCXD2	1.23947
RPP14	1.29752
LAMC1	-1.07308
TGFB1	1.21919
LCE1F	1.56074
EPHA1	-1.12646
MARK4	1.30231
CIT	1.6882
NRN1L	1.03171
MARS2	-1.05456
CLPS	1.23694
SCUBE1	1.04666
OR2W3	-1.786
CDC27	1.15299
HIRA	1.23443
C15orf48	1.29718
BRSK1	-1.3071
DLG1	1.21925
SLC16A8	1.42855
SORT1	-1.30121
GGT6	1.50111
SPDYE3	1.35185
SLC4A9	1.32444
RORB	1.14008
H2BFXP	1.43807
PSORS1C1	-1.22864
OR7E91P	1.07024
NR4A3	1.20556
TAS2R31	1.13631
ZNF596	1.11335
NSUN7	-1.24922
PLEKHG6	1.2947
SPSB4	1.15878
TEAD3	1.35472
EGFL8	1.2057
RAB6B	-1.24551
KRT14	1.28788
HUS1	1.23506
GABRR3	1.22779
CLU	1.34873
NR4A1	1.30389
DOCK3	1.20316
ZNF35	-1.05907
MAP7D2	1.2432
CLDN11	1.14766
CRYBG3	1.18776
C1QTNF3	1.00774
MATN4	1.33823
SOSTDC1	-1.14325
CHST11	1.21478
AMBRA1	1.36067
ZNF595	1.01033
CHRNB2	1.45326
TFF1	1.05767
CCDC159	1.15802
CUEDC1	-1.5335
TRPM5	1.11679
NEU4	1.81333
ZAN	1.06056
CTRB2	1.08128
NDOR1	1.36371
FANCM	1.12652
ZBTB1	1.28777
FHDC1	-1.19561
CYP1A2	1.25443
ZBED3	1.49192
TMOD1	-1.24963
OTOS	1.1302
CADM3	1.66959
COL27A1	1.00885
NPVF	1.1198
LPAR4	-1.36352
C21orf58	1.24528
PIH1D2	1.00613
FGF9	1.54473
OR4D2	1.28115
ZNF549	-1.04836
NPY	1.17851
RCOR1	1.09805
HIST1H2AD	1.16172
KIAA0754	1.06133
TP53AIP1	1.14008
ZNF714	1.13751
TMED8	1.63736
ABCC8	1.22849
TCN1	-1.22834
KCNC3	1.27474
C1orf116	-1.19355
HIST1H4F	1.04768
CLDND2	-1.23288
CYP27A1	-1.41225
PLEKHG4B	1.27525
RHOBTB3	-1.09088
LPCAT2	-1.47519
FGF22	1.11888
KRTAP5-9	1.43373
EVI5	-1.4219
MEGF11	1.14952
PRSS8	1.32585
THNSL1	-1.24235
APC2	1.30051
CHID1	1.27646
MANEAL	1.15593
CXCL14	-1.00724
RTN4RL2	1.03364
MPZL3	1.02949
FAM151A	1.21301
SLC23A1	-1.04519
P2RY13	-1.65669
VASH2	1.17538
TAF5L	1.17999
ENPP5	-1.1395
FZD9	1.2431
LGALS7	1.36834
RHBDL2	-1.14108
KPTN	1.00534
DND1	1.29817
RASA4	1.09534
FOXQ1	1.64938
CXCR6	-1.37275
CRYAB	1.09887
CDC37L1	1.16579
TAF7L	1.17289
SLC9A3R2	1.30013
WNT6	1.35436
GPR107	1.06472
NUDT10	1.02655
CHST4	1.19151
RPRD1B	1.10445
PTPRO	-1.12693
KLHL15	1.17164
IL17RE	1.04937
OCM2	1.16676
BEST1	-1.49443
SPDEF	1.25346
SDR16C5	1.31905
G0S2	1.65564
NFIX	-1.05988
SHANK1	1.39809
LCE3A	1.3976
GPR157	1.24101
SPRR2C	1.07985
IRX5	1.58687
SYNGR3	1.17448
LYPD2	-1.20241
CTAG1A	1.58236
RGMA	-1.30005
C7	1.16808
GNAZ	1.24324
KRT15	1.10447
NOV	-1.34526
SIGLEC10	-1.64823
EFNA2	1.0645
KCNK5	1.26462
STON1	1.40716
RNF144A	-1.06435
PLAC4	1.2832
SYNPO	1.31373
PSPH	1.2145
AQP8	1.25811
CCL17	1.1253
USH1G	-1.0445
DHX57	1.1426
FANCA	1.05151
ZNF253	1.28173
UNC5A	1.22471
PRG3	1.34778
DMXL2	-1.43974
BEST4	1.08987
TMEM139	1.0638
NUDT9P1	1.12245
ARHGEF10L	1.13204
ELOVL4	-1.18703
PPY	1.12891
TNKS2	1.22878
LOXL1	1.44029
TMEM206	1.21524
CLC	-1.84153
SCGB1A1	1.14147
C9orf139	1.38667
SLC38A11	-1.32251
ZNF777	1.17568
SPAG4	1.69577
SNX9	1.60576
RAB39B	1.23425
UGT1A6	1.01915
MXRA8	1.4491
PLA2G5	1.2024
TM4SF5	1.32149
PCDHGC5	1.00362
IL4I1	1.12608
OLFML1	1.28819
CCK	1.03164
ALDH3B2	1.08849
SPTA1	-1.33029
GPR12	1.39784
C2orf27A	1.21462
GFER	1.22972
PCDHB11	1.33669
OR1L3	1.1673
CCNF	-1.00897
ANKRD23	1.21993
OR4X2	1.25196
C5orf42	1.12421
ZNF628	1.26449
PLEKHG5	1.03714
OR5A1	1.19994
LOC389033	1.09696
RNF208	1.17517
BTBD11	1.43156
DYNLRB2	-1.0441
CCDC142	1.1583
ZNF575	1.17555
PLXND1	1.0525
HSD11B2	1.23044
KCNA2	1.15163
FGD1	1.21918
CRABP1	1.33581
GHRH	1.01738
TTTY14	1.08154
MMRN2	1.01416
CFL2	1.00552
PBK	1.65519
ICAM1	1.12183
C11orf42	1.15939
LOC554174	-1.05409
NECAB2	-1.27334
CTAGE1	1.16321
HAL	-1.55251
GNG4	1.62321
B3GNT9	1.39448
BBS5	1.05474
EPS8L1	1.22661
PKD2L1	1.25123
SMCR8	1.21915
MS4A6A	-1.3129
ANKRD34A	-1.05379
PGAM2	1.03459
MAP3K10	1.24649
ZNF461	1.2117
EMILIN3	1.07278
FCN3	1.14939
TNNI1	1.31343
WDR62	1.20321
RHOV	1.26369
SFN	1.06801
PRLH	1.15821
STX3	-1.4668
JAKMIP1	1.01317
IGSF9	1.02692
PDZD4	-1.12169
NUDT8	1.15646
MAB21L2	1.28841
SNCG	1.17354
KIF23	1.2321
CCR5	1.1348
VHLL	1.17765
FUT11	1.02668
BIRC5	1.33842
CH25H	1.47086
GGN	1.05382
ZNF358	-1.08565
PGLYRP1	-1.47165
ASPHD1	1.09504
SLC39A5	1.18319
ALDH1L1	1.18345
DHH	1.41539
GPR31	1.15659
TMCO2	1.24087
CCIN	1.24715
SPRR1A	1.08875
NR0B2	1.10861
CDK5R2	1.19472
TBL1Y	1.39334
NPAS1	1.42241
CREB3L4	1.08861
EP400NL	1.06435
ZSCAN1	1.18535
NOXO1	1.12966
HOXD13	-1.46645
CLEC12A	-1.70537
CREM	1.23342
TMEM102	1.19138
GH2	1.12255
LCN15	1.04219
LTB4R2	1.0072
SCD	-1.00674
LIPI	1.06878
PBX1	-1.3181
LRIG3	1.53691
GATA1	-1.5038
IGLON5	1.13003
RFT1	1.03547
CCNJL	-1.16791
OAF	-1.34965
LMO1	1.10074
2020-09-10	1.02125
SLAMF9	1.02909
KRT71	1.17581
E2F1	1.28414
AKAP9	1.04166
TCERG1L	1.49089
KLK14	1.38615
MACROD1	1.16609
NKX2-3	1.01075
CYP4F3	-1.29356
ZNF808	1.03898
CACNA1A	1.18087
C14orf178	1.11444
TUBA8	1.00919
CORO6	1.04868
DAPK1	-1.16009
HHAT	1.12257
CARD10	1.42561
ITIH1	1.22688
SLC5A5	1.25268
SLC22A2	1.06481
OLR1	-1.14727
PEX12	1.06643
TNFSF15	-1.15381
SNCAIP	1.37888
SIGLEC15	1.08063
FAM46B	1.07835
FOXD1	1.56167
USP29	1.008
OR10H1	1.1541
TRIM66	1.00553
SYDE1	1.19131
C5AR1	-1.14297
ZNF487	1.2577
SYTL4	-1.27729
MUC2	1.08871
DBF4B	1.0496
FTMT	1.06056
GPR25	1.07338
LAMA4	1.00418
UNC5CL	1.17803
SLC6A5	1.08642
CD300LF	-1.22541
C4orf26	1.11361
F10	1.07806
DNAJC6	1.07988
WWTR1	1.35078
FCN2	1.21634
SEC14L2	1.29959
ZNF592	1.23067
RTN2	-1.06668
MYBPC2	1.28644
MYL4	-1.00586
ZNF639	1.35983
ACTL9	1.25399
CMTM2	-1.51322
HAMP	1.04806
PTX3	1.60076
TIE1	-1.14168
ERC2	2.00301
SEC16B	1.14328
RNASE3	-1.36633
SLCO4C1	-1.01699
CDSN	1.03736
EFHC2	-1.17972
NRN1	1.31026
SIX2	1.03243
TNS3	-1.3412
PYY	1.20559
STAP1	-1.29935
PRSS2	1.13189
SSC5D	1.06069
RNASE2	-1.5672
WDTC1	1.0191
ETAA1	1.11602
PIPOX	1.19075
IL20RB	1.18064
OLFM1	-1.00124
DIRC1	1.03214
LCT	1.13072
FSCN3	1.17976
ASAP2	-1.26954
LILRA4	1.00936
NPY5R	1.12606
OXT	1.09253
USH1C	1.08083
RASGEF1B	1.3263
SLC32A1	1.14952
GHSR	1.02215
ZNF649	-1.06033
EFCAB2	1.14362
CLDN3	1.22308
F2R	-1.02702
BAIAP2L1	1.1878
AKR1C1	1.2102
XRCC4	1.27212
DIRAS1	1.38385
ICAM5	1.01416
UNC13B	1.08222
MICAL3	1.39551
GEM	1.43124
CXCL10	-1.31162
PCGF2	1.16447
CALML6	1.13725
CNTF	1.3309
GSTA2	1.15258
ZNF780B	1.19636
CAMK1	-1.14806
SNAP91	1.02498
GGT8P	1.16275
SOX18	1.33365
FOXM1	1.18086
ZNF709	1.00921
TAS2R60	1.07241
KRT85	1.12122
RASL10B	1.09823
CA14	1.20326
PLG	1.00014
PHYHD1	1.07998
CPSF7	1.0182
LAMB3	1.39217
TFAP2E	1.27949
OTUD7A	1.05475
LILRA3	-1.08111
TMEM105	1.24283
TBX2	1.29073
GALR2	1.15607
RNF2	1.10883
DENND5B	-1.20934
AHSP	-1.79243
C3orf33	1.14756
PROS1	-1.21035
MPL	-1.12524
LILRA2	-1.24018
APLN	1.12471
IL13	1.43432
TGM2	-1.10904
LCE3C	1.22625
GPT	1.29868
INHBA	1.434
TEX13B	1.09361
PHLDA2	1.29296
ADAM20	1.06056
LRRC18	1.06802
GPR32	1.17154
LCE3B	1.13497
MATN1	1.09875
HRC	1.10582
SMR3A	1.0068
TPRX1	1.10817
RGS9	1.35923
GPR171	1.28609
PCDHB8	1.11401
NFATC4	1.14598
OAZ3	-1.05463
FIBIN	1.04623
CCDC93	1.01348
ALG2	1.18443
OR6N1	1.02469
SLC25A2	1.16786
MAFK	1.03072
CYP24A1	1.63324
2020-03-01	-1.25155
BHLHE22	1.43466
GABBR1	1.23778
FMO1	1.22139
CALML3	1.09869
SRD5A3	1.157
APBB2	1.12064
IRGC	1.25699
BFSP1	1.45372
CILP2	1.26335
ZNF48	1.10598
CACNA1S	1.05006
OSR2	1.02574
CSRP2	1.08908
SPG20	-1.08273
FLVCR2	-1.40408
OLIG2	-1.14104
CHRND	1.19186
ADCYAP1R1	1.14084
MMRN1	-1.24165
IL1F10	1.17064
C12orf42	1.11514
CHDH	1.08563
TCEAL6	1.16887
APOE	1.09658
USP51	1.22339
TACR2	1.23009
RUSC2	1.03325
LCN2	-1.57197
SH2D1B	-1.30537
CACNG7	1.36926
STK33	-1.34154
ST8SIA2	1.00568
VASN	1.20815
SLC4A3	1.01283
RHAG	-1.15529
ITLN1	-1.35154
P2RY12	-1.2599
DDN	1.11949
OR5V1	1.05029
TOX3	1.05146
C17orf99	-1.01138
ABTB2	1.2109
KAZALD1	1.04205
SLC3A1	1.30014
ZDBF2	1.18267
MYCN	1.29781
PRELID2	1.03853
HPN	1.08477
STAC3	1.09179
KLK4	1.00245
ARNTL2	1.33129
FBLL1	1.0729
BEST2	1.04958
ARMCX2	-1.08762
GSTM2	-1.10821
PCDHB7	1.02431
ZNF711	1.26475
HOOK1	-1.00941
CORT	1.01452
SELENBP1	-1.47909
CCNB1	1.29121
BRCA2	1.1846
EGFL7	1.07503
OR3A3	1.05638
LOR	1.00671
MEIS1	-1.01781
TCTE3	1.02552
DDAH1	1.20824
GML	1.03298
EGR4	1.61598
LHX1	1.13436
VANGL1	1.02999
SLC22A12	1.11758
STX17	1.06529
WFIKKN1	1.14485
TAS2R40	1.02
SLURP1	1.03278
OR10P1	1.12196
BPI	-1.26554
SAG	1.23856
SLC36A3	1.02222
N4BP3	1.07106
GRIK5	1.02974
TUBB1	-1.45789
HMCN1	1.27649
MC5R	1.01961
USP6NL	-1.01514
HHLA2	1.02134
CHAF1A	1.00316
FANCC	1.04948
TMEM125	1.12424
GBX2	-1.00024
PSKH1	1.11785
OOEP	1.23633
SH3BGRL2	-1.21261
GSX1	1.02389
ZNRF1	1.14989
MST1R	1.10872
MYEF2	1.24589
PKP3	1.18352
LILRB1	-1.34896
FOXL1	1.178
GSC2	1.18603
PIK3AP1	-1.18505
ACE	1.07222
XCL1	1.32099
KIF6	-1.18775
KRT1	-1.63291
PTGER3	1.13331
PROCA1	1.02216
SERPINE2	-1.21876
KRT32	1.06314
SCGB1C1	-1.31777
LY6K	1.05129
KRTAP11-1	1.05812
EOMES	-1.12772
KCNJ2	-1.47575
TPO	1.6655
CATSPER2	1.02587
CCRL2	1.17321
ABCA1	-1.09386
CST2	1.06683
TMSB4Y	1.28002
ZSCAN18	-1.02587
RHCG	1.05822
ARL13B	1.00854
HOXD9	1.07986
CACNA2D3	-1.18739
STEAP4	-1.23881
TBX21	1.21979
CXCL3	1.3966
ELANE	-1.00367
CETP	-1.19765
FPR2	-1.3878
LACE1	1.02153
PRPF40B	1.05377
FCER1A	-1.53459
FBN3	1.02757
CD22	-1.15109
TMEM38A	1.04007
S1PR5	-1.06394
CDH3	1.12358
C1QTNF4	1.0115
ALOX12P2	1.01377
PLA2G1B	1.03065
PDE8B	1.04068
SLC22A16	-1.02853
CT45A5	1.06533
C16orf59	1.20587
PRODH	1.11648
JAM3	-1.18054
CENPV	-1.04027
E2F5	-1.08463
FAM20A	1.13518
TRIM58	-1.05177
MLC1	1.22043
ASMT	1.22866
CHST15	-1.0058
SALL4	1.08433
COMP	1.2817
CDT1	1.27421
SLIT1	1.08729
CD72	-1.21947
ASB16	1.01741
FAM71F1	1.00307
PAPSS2	-1.11943
NMU	1.39116
ERN2	1.08147
CTDSPL	-1.30495
MAPK8IP1	1.08994
DMRT1	1.05802
PRB4	1.08499
MYBL2	1.0264
PRSS38	1.09334
WNT5A	1.39
DPP4	-1.05033
PHLDA3	1.09108
HPCA	1.07883
C2orf88	-1.21273
CREG2	1.19018
CST5	1.26365
ARNT2	1.61688
EDAR	-1.00288
EPB42	-1.11265
IGDCC3	1.01189
PDZK1IP1	-1.13274
CDKL5	1.16201
NXF3	1.03263
GIP	1.0406
TREML4	-1.01894
PDLIM1	-1.03779
TXLNB	1.07207
ZNF496	1.07681
CMBL	-1.00172
TNFSF11	1.42142
CYP26A1	1.07152
GMPR	-1.07336
HMGB3	1.0601
LRRC4	1.05429
ZNF43	1.00106
MTUS2	1.06013
DST	1.02897
SSTR4	1.00528
RRAGD	-1.14421
ZNF385D	-1.07426
IL1RL2	1.06762
TMEM114	1.12287
STON1-GTF2A1L	1.07877
FOLR3	-1.28931
ERCC6L	1.15446
STMN4	1.00048
CPAMD8	1.03462
CDC25A	1.02538
HES1	1.1256
CYP4F12	-1.17361
SLC29A1	1.11109
SCN8A	1.01206
BUB1B	1.01638
GPR78	1.15674
FASLG	-1.10869
SEMA3G	1.09517
TLR8	-1.33329
PID1	-1.12805
TLL1	1.02128
ST3GAL6	-1.03706
KCNG3	1.42469
ARHGAP28	1.30546
IL11	1.03277
CDC6	1.14592
SUSD4	1.01737
INA	1.05697
HPGDS	1.42122
MT1M	1.16246
MFSD2A	1.05622
MYRIP	1.08252
ALOX12	-1.06386
CYP27B1	1.01173
PDE2A	1.11625
MYO6	1.13818
CCDC74B	1.06165
PTHLH	1.00397
OSCP1	1.00176
RPGRIP1	-1.12672
NRXN3	1.27229
SAMD14	-1.09833
OMG	1.07474
CEACAM6	-1.08926
WASF3	-1.00336
PAGE2B	1.02973
DZIP1	1.0255
NNMT	-1.03104
SDS	1.08015
TEKT5	1.03006
CD160	-1.10778
KCNK1	1.1393
LRRC32	1.23522
PRSS16	1.02346
THBD	1.00357
SLC1A1	1.2402
TMEM136	1.35019
FAT2	1.04282
CCL7	1.2772
FAM71A	1.07395
DPF3	1.193
CA4	-1.08698
TNFRSF17	-1.21994
MS4A14	-1.00052
CLEC1B	-1.17051
KIF4A	1.06318
E2F8	1.11834
NKX2-1	1.10561
PDGFRB	-1.03981
EBF1	-1.0384
SDPR	-1.08606
TMEM171	1.05079
BAIAP3	1.02494
MAGI1	1.2798
ABCA17P	1.00982
GBA3	1.17515
SLC41A2	1.09061
MKI67	1.01948
ARSI	1.09702
THBS4	1.04942
E2F7	1.21192
GUCY1B3	-1.05398
FLNC	1.13145
MYH13	1.07478
CRTAM	1.05189
SLC25A41	1.05015
ADCY1	1.01495
CAMP	-1.039
ACSBG1	-1.00964
LAMC3	1.00859
CA1	-1.01683
VLDLR	1.05211
HOXC9	1.20292
CEACAM8	-1.10407
GPR158	1.20858
MCAM	1.0676
CCDC144NL	1.08298
CD109	1.08542
PF4V1	-1.03332
FLT1	1.05518
EREG	1.00688
DNMBP	1.00473
TNFRSF11A	1.14158
POU4F1	1.0525
RGS13	1.00778
FA2H	1.04885
TSPAN8	1.20467
RPS4Y2	-1.11241
RPS4Y1	-1.08809
